# Supplementary material for: N-(3,4-Difluoro­phen­yl)-N′-(2,5-di­methoxy­phen­yl)urea
Source: Acta Crystallogr Sect E Struct Rep Online. 2010 Aug 18;66(Pt 9):o2320. doi: 10.1107/S1600536810032095 (PMC3007869; doi:10.1107/S1600536810032095)
Supplement: Supplementary file 2 [file e-66-o2320-Isup2.hkl]

#
# h,k,l, Fc-squared, Fo-squared, sigma(Fo-squared) and status flag
#
data_I
_shelx_title ' C15H14F2N2O3 compound in P2(1)/c'
_shelx_refln_list_code          4
_shelx_F_calc_maximum      193.50
_exptl_crystal_F_000       640.00
_reflns_d_resolution_high  0.8316
 
loop_
 _symmetry_equiv_pos_as_xyz
 'x, y, z'
 '-x, y+1/2, -z+1/2'
 '-x, -y, -z'
 'x, -y-1/2, z-1/2'
 
_cell_length_a    13.2090
_cell_length_b    12.0887
_cell_length_c     9.0740
_cell_angle_alpha  90.000
_cell_angle_beta  104.990
_cell_angle_gamma  90.000
 
_shelx_F_squared_multiplier     1.000
 
loop_
 _refln_index_h
 _refln_index_k
 _refln_index_l
 _refln_F_squared_calc
 _refln_F_squared_meas
 _refln_F_squared_sigma
 _refln_observed_status
   1   0   0       61.46       66.43     16.04 o
   2   0   0      174.75      190.82     13.35 o
   3   0   0     1014.17      952.36     44.05 o
   4   0   0     3984.08     3625.55     60.68 o
   5   0   0       44.67       44.63     16.46 o
   6   0   0      248.43      244.61     23.55 o
   7   0   0      560.42      581.32     37.98 o
   8   0   0     1202.21     1153.71     44.05 o
   9   0   0       32.00       16.82     20.66 o
  10   0   0      116.25      122.13     31.11 o
  11   0   0      233.01      241.43     37.95 o
  12   0   0      279.78      367.75     46.06 o
  13   0   0      272.86      354.64     91.01 o
   1   1   0     2655.04     2525.72     46.85 o
   2   1   0       22.47        9.21      9.64 o
   3   1   0     7933.50     7681.36     85.91 o
   4   1   0     1700.96     1675.93     30.50 o
   5   1   0      105.19      106.70     13.04 o
   6   1   0       53.24       45.15     11.54 o
   7   1   0      306.03      322.52     23.18 o
   8   1   0       12.02        5.09     11.86 o
   9   1   0       23.29       13.90     14.55 o
  10   1   0        0.69        2.90     18.11 o
  11   1   0       26.63       24.76     19.85 o
  12   1   0       28.28       19.94     26.16 o
  13   1   0       27.16      -47.77     49.87 o
   0   2   0     4147.40     3565.58     97.64 o
   1   2   0     2388.72     2157.99     35.50 o
   2   2   0     2643.67     2307.46     41.07 o
   3   2   0      732.67      753.96     23.77 o
   4   2   0     8098.33     7838.00     86.52 o
   5   2   0     3521.55     3448.32     45.23 o
   6   2   0     1204.83     1226.45     27.60 o
   7   2   0      297.85      359.78     24.43 o
   8   2   0        0.22      -14.70     14.70 o
   9   2   0      406.38      420.94     34.80 o
  10   2   0       57.19       75.27     22.07 o
  11   2   0        4.41      -10.96     20.38 o
  12   2   0       19.40       22.22     26.17 o
  13   2   0       76.68      159.71     70.09 o
   1   3   0     4435.64     4211.12     62.40 o
   2   3   0      609.55      607.29     21.62 o
   3   3   0        6.02       24.26     14.11 o
   4   3   0      166.88      177.51     14.96 o
   5   3   0     4955.93     4871.30     57.94 o
   6   3   0       30.37        9.38     12.65 o
   7   3   0      116.20      140.92     15.52 o
   8   3   0       15.04       23.26     13.39 o
   9   3   0        1.66      -14.72     14.72 o
  10   3   0        0.24      -20.48     20.48 o
  11   3   0       53.34       51.53     23.29 o
  12   3   0       15.61      -16.36     28.00 o
  13   3   0        2.60       26.50     59.98 o
   0   4   0     1013.28      959.64     45.07 o
   1   4   0      618.57      614.82     37.42 o
   2   4   0     1775.25     1692.76     34.72 o
   3   4   0        3.83       -0.98     15.07 o
   4   4   0       65.40       73.03     13.00 o
   5   4   0       16.54       15.40     12.42 o
   6   4   0      877.58     1031.01     31.85 o
   7   4   0       21.49       33.12     14.15 o
   8   4   0     1362.79     1435.22     42.19 o
   9   4   0        3.51       11.57     16.53 o
  10   4   0        0.20      -18.12     19.10 o
  11   4   0        4.38       43.03     25.28 o
  12   4   0       59.53       21.91     46.94 o
  13   4   0      133.64      322.91     86.83 o
   1   5   0      343.12      313.19     22.44 o
   2   5   0     2841.95     2970.31     48.55 o
   3   5   0      483.66      497.57     22.96 o
   4   5   0       33.28       33.25     13.78 o
   5   5   0       26.21        4.96     12.47 o
   6   5   0      139.89      148.02     17.37 o
   7   5   0       80.34      107.96     17.28 o
   8   5   0      218.03      235.70     22.95 o
   9   5   0       93.54       89.16     20.58 o
  10   5   0       56.26       31.41     25.47 o
  11   5   0       68.12       44.98     31.19 o
  12   5   0       93.70      126.51     47.83 o
  13   5   0       85.30       10.46     63.81 o
   0   6   0       22.38      -11.02     21.52 o
   1   6   0      125.69      128.80     17.66 o
   2   6   0     5113.78     5209.84     79.90 o
   3   6   0      356.33      367.58     22.05 o
   4   6   0      146.64      140.59     17.28 o
   5   6   0      236.63      261.13     21.55 o
   6   6   0      456.93      449.15     27.23 o
   7   6   0        0.65       -0.35     16.66 o
   8   6   0      261.23      288.33     26.14 o
   9   6   0      134.51      159.09     36.89 o
  10   6   0        0.13        2.34     28.59 o
  11   6   0       19.39       48.16     61.22 o
  12   6   0       80.64      153.78     73.23 o
   1   7   0       21.24       45.93     14.80 o
   2   7   0     1044.96     1181.66     44.32 o
   3   7   0      310.19      302.52     22.13 o
   4   7   0      287.73      300.94     27.44 o
   5   7   0      386.64      386.04     28.42 o
   6   7   0       19.35       33.62     18.54 o
   7   7   0       28.60       13.67     20.90 o
   8   7   0        6.81       24.04     30.26 o
   9   7   0      341.43      494.67     65.56 o
  10   7   0       88.09       72.04     45.83 o
  11   7   0       72.81      107.43     94.50 o
  12   7   0       19.14       72.53     66.95 o
   0   8   0       39.39       47.37     20.62 o
   1   8   0      186.38      206.35     22.38 o
   2   8   0     1309.71     1404.29     48.17 o
   3   8   0      422.36      483.52     33.15 o
   4   8   0       90.03       72.34     22.96 o
   5   8   0      521.80      526.48     47.07 o
   6   8   0       40.10       94.45     32.33 o
   7   8   0      116.06      119.74     35.53 o
   8   8   0        9.53       46.68     40.28 o
   9   8   0      478.09      549.91    138.26 o
  10   8   0       57.95       80.72     45.11 o
  11   8   0       12.06       38.01     65.21 o
  12   8   0       11.15       25.46     65.56 o
   1   9   0      401.82      328.43     48.07 o
   2   9   0       15.54        6.65     37.14 o
   3   9   0      445.59      379.12     42.02 o
   4   9   0       60.09       25.92     31.86 o
   5   9   0       33.00       64.97     32.18 o
   6   9   0        3.35        1.91     29.33 o
   7   9   0      203.21      187.73     50.50 o
   8   9   0       15.66       20.18     76.89 o
   9   9   0      536.51      415.72     65.35 o
  10   9   0       75.80      137.75     52.34 o
  11   9   0        0.87      -40.10     61.02 o
   0  10   0      125.38       97.68     57.54 o
   1  10   0        4.18        7.75     44.29 o
   2  10   0       29.22       11.36     38.88 o
   3  10   0        1.24       -3.16     28.02 o
   4  10   0      307.72      268.59     41.17 o
   5  10   0       13.69       -2.70     29.89 o
   6  10   0       55.23       20.47     36.96 o
   7  10   0       42.50      145.14     47.65 o
   8  10   0       12.92      -39.70     39.70 o
   9  10   0      216.14      276.24     61.40 o
  10  10   0       35.16      105.31     72.88 o
   1  11   0        0.13      -24.49     26.64 o
   2  11   0        0.14      -32.42     37.39 o
   3  11   0        0.80       17.28     29.18 o
   4  11   0      198.07      181.33     39.37 o
   5  11   0       37.41       32.83     40.93 o
   6  11   0      159.13      277.85     80.55 o
   7  11   0       99.17      162.12     57.19 o
   8  11   0        2.60       -3.49     63.12 o
   9  11   0        1.69      -26.15     59.98 o
   0  12   0       75.91      126.58     67.65 o
   1  12   0       40.40       42.46     33.56 o
   2  12   0       36.82       38.43     32.84 o
   3  12   0        1.17       19.53     38.96 o
   4  12   0       61.82        2.17     41.67 o
   5  12   0       22.89        1.93     39.08 o
   6  12   0       91.53      130.07     74.62 o
   7  12   0       17.98      116.47     70.09 o
   1  13   0       16.56       36.27     58.93 o
   2  13   0        4.68       20.23     59.63 o
   3  13   0       14.97      -54.75     54.75 o
   4  13   0       58.86      -54.75     57.54 o
   5  13   0        7.98      -13.60     59.63 o
 -11   1   1       42.82       45.62     29.65 o
 -10   1   1       77.74       77.30     15.72 o
  -9   1   1       22.80       12.06     13.01 o
  -8   1   1       35.30       35.94     12.32 o
  -7   1   1      257.76      274.09     16.38 o
  -6   1   1        5.32       12.91     10.63 o
  -5   1   1      215.95      230.06     18.81 o
  -4   1   1     8122.54     7594.64     82.39 o
  -3   1   1    11285.95    10331.85    107.24 o
  -2   1   1     1004.88      896.86     19.40 o
  -1   1   1     2128.30     1851.93     50.16 o
   0   1   1       56.89       35.11      6.02 o
   1   1   1     3178.75     2788.00     43.91 o
   2   1   1     9596.38     9217.79    106.50 o
   3   1   1     4175.87     3873.56     56.62 o
   4   1   1     1054.14     1055.88     27.02 o
   5   1   1      432.00      419.92     19.95 o
   6   1   1      483.98      538.20     22.20 o
   7   1   1      128.11      124.39     16.37 o
   8   1   1       96.48       90.75     17.92 o
   9   1   1       43.00       49.40     18.36 o
  10   1   1        3.49       -3.35     18.04 o
  11   1   1      134.00      100.38     23.29 o
  12   1   1       13.50       17.43     22.09 o
  13   1   1       22.99       35.25     26.41 o
  14   1   1       33.91       68.49     59.80 o
 -11   2   1        0.05        2.97     26.55 o
 -10   2   1      147.23      106.21     18.19 o
  -9   2   1        8.92       14.94     13.33 o
  -8   2   1     1552.13     1630.88     32.99 o
  -7   2   1        0.61       -0.28     10.73 o
  -6   2   1      138.85      183.45     14.70 o
  -5   2   1      335.50      327.26     16.38 o
  -4   2   1     2798.01     2626.21     37.03 o
  -3   2   1    13281.49    12424.49    118.23 o
  -2   2   1     3317.00     3137.29     47.40 o
  -1   2   1      920.36      878.60     25.35 o
   0   2   1     3258.84     2792.34     47.53 o
   1   2   1       50.02       55.34     11.08 o
   2   2   1     6886.35     6276.20     72.70 o
   3   2   1        4.90      -11.66     13.61 o
   4   2   1      655.59      687.58     25.12 o
   5   2   1      150.82      152.71     16.39 o
   6   2   1      941.85      895.34     27.78 o
   7   2   1       40.08       46.06     13.40 o
   8   2   1        3.56       11.32     14.48 o
   9   2   1        0.21      -15.91     15.91 o
  10   2   1       64.57       55.47     19.97 o
  11   2   1        7.94        2.90     19.46 o
  12   2   1      138.51      151.78     26.29 o
  13   2   1       11.75       30.66     28.66 o
  14   2   1       21.33      108.80     72.53 o
 -11   3   1      207.50      147.85     36.05 o
 -10   3   1       91.01       86.28     20.16 o
  -9   3   1       54.00       37.97     13.78 o
  -8   3   1      150.55      143.48     15.75 o
  -7   3   1     1955.23     2050.76     35.12 o
  -6   3   1      286.48      308.25     17.94 o
  -5   3   1      240.45      283.85     17.06 o
  -4   3   1      474.86      485.94     21.12 o
  -3   3   1      758.33      770.27     25.76 o
  -2   3   1      466.95      471.77     22.33 o
  -1   3   1        3.35       18.09     13.03 o
   0   3   1        4.86        2.17     12.42 o
   1   3   1      373.28      382.17     19.69 o
   2   3   1      515.33      534.74     27.50 o
   3   3   1     1622.33     1545.60     35.30 o
   4   3   1      265.43      235.01     17.89 o
   5   3   1      749.00      794.65     29.94 o
   6   3   1       21.10       19.14     13.25 o
   7   3   1      132.60      122.39     15.31 o
   8   3   1      528.65      526.19     29.82 o
   9   3   1      867.60      942.62     40.21 o
  10   3   1       28.77       38.85     19.59 o
  11   3   1        3.02      -15.26     19.11 o
  12   3   1       92.15       66.20     26.39 o
  13   3   1       40.51       48.21     30.82 o
  14   3   1       51.49       29.99     63.47 o
 -11   4   1        1.11       21.36     33.75 o
 -10   4   1      193.61      166.26     36.45 o
  -9   4   1        0.28       -3.89     14.69 o
  -8   4   1      280.59      295.76     19.43 o
  -7   4   1      825.06      885.11     28.14 o
  -6   4   1     1324.09     1413.27     33.13 o
  -5   4   1       14.16        6.18     11.95 o
  -4   4   1       99.99      102.70     13.91 o
  -3   4   1      111.03       88.88     20.41 o
  -2   4   1      532.16      523.69     34.79 o
  -1   4   1        7.57       17.37     12.58 o
   0   4   1      180.46      179.96     20.79 o
   1   4   1      151.84      174.26     18.03 o
   2   4   1      776.73      801.84     26.77 o
   3   4   1       83.62       93.02     19.77 o
   4   4   1     1299.90     1309.12     34.34 o
   5   4   1      297.81      294.77     22.76 o
   6   4   1      842.83      902.73     30.40 o
   7   4   1     1221.64     1238.08     40.05 o
   8   4   1     1246.13     1223.56     44.49 o
   9   4   1        0.05      -10.12     17.68 o
  10   4   1      352.28      368.61     30.34 o
  11   4   1       20.09       23.55     20.54 o
  12   4   1       47.25       16.15     28.42 o
  13   4   1       14.34       17.07     39.70 o
  14   4   1       36.01       91.71     71.83 o
 -11   5   1        2.31      -40.80     40.80 o
 -10   5   1        2.63      -21.77     21.77 o
  -9   5   1       26.63       27.62     20.99 o
  -8   5   1      308.14      297.36     23.26 o
  -7   5   1     1034.73     1120.14     34.50 o
  -6   5   1      147.32      163.13     17.80 o
  -5   5   1     1280.39     1378.54     37.02 o
  -4   5   1      119.84      119.35     15.87 o
  -3   5   1      413.79      402.45     21.07 o
  -2   5   1      455.80      509.70     24.15 o
  -1   5   1       65.74       67.49     13.91 o
   0   5   1        0.54       19.16     15.27 o
   1   5   1     1435.08     1410.85     36.72 o
   2   5   1       39.17       48.88     13.87 o
   3   5   1      827.23      889.26     32.08 o
   4   5   1       74.40       94.69     18.25 o
   5   5   1     1623.09     1590.38     41.17 o
   6   5   1      590.28      566.60     28.70 o
   7   5   1      485.01      548.27     31.53 o
   8   5   1       15.95       15.58     20.88 o
   9   5   1       13.16        1.27     22.35 o
  10   5   1       37.80       33.43     20.89 o
  11   5   1       65.09       78.00     35.05 o
  12   5   1       22.61       52.31     32.96 o
  13   5   1      206.88      184.16    109.50 o
 -11   6   1       24.43      101.48     65.56 o
 -10   6   1      196.07      113.69     30.58 o
  -9   6   1       65.49       49.49     23.57 o
  -8   6   1       44.56       56.71     25.79 o
  -7   6   1       31.18       49.87     16.41 o
  -6   6   1     1386.64     1489.47     36.95 o
  -5   6   1       48.33       49.30     15.88 o
  -4   6   1      274.51      255.90     20.31 o
  -3   6   1       88.19       72.91     16.29 o
  -2   6   1        2.86        6.99     12.99 o
  -1   6   1      439.12      502.74     37.95 o
   0   6   1     4160.27     4198.66     77.56 o
   1   6   1     2085.87     2331.00     55.77 o
   2   6   1       29.71       40.06     15.88 o
   3   6   1      419.23      479.19     26.75 o
   4   6   1       89.57       66.07     15.65 o
   5   6   1      301.43      315.74     25.17 o
   6   6   1      140.11      149.10     21.37 o
   7   6   1        0.09      -18.64     18.64 o
   8   6   1        6.77        3.69     20.89 o
   9   6   1       53.46       40.61     23.41 o
  10   6   1       38.45       17.51     25.70 o
  11   6   1        9.00      -25.60     25.60 o
  12   6   1       12.45       32.96     33.23 o
  13   6   1        3.58        8.18     56.14 o
 -10   7   1       15.64      -49.17     49.17 o
  -9   7   1       45.78       24.04     27.58 o
  -8   7   1      162.99      154.56     36.04 o
  -7   7   1      179.12      198.77     53.42 o
  -6   7   1        0.37       13.62     23.68 o
  -5   7   1       12.26        3.74     15.79 o
  -4   7   1        2.05        4.34     14.42 o
  -3   7   1      801.98      747.86     33.92 o
  -2   7   1      240.42      263.93     23.69 o
  -1   7   1      707.02      736.20     31.93 o
   0   7   1       26.20       13.69     14.41 o
   1   7   1      471.99      490.79     29.97 o
   2   7   1       39.27       31.09     15.60 o
   3   7   1        9.89        6.64     15.62 o
   4   7   1       99.87      120.71     20.18 o
   5   7   1       55.90      110.00     21.52 o
   6   7   1      144.40      168.04     24.22 o
   7   7   1      213.87      214.19     39.05 o
   8   7   1      253.68      299.85     33.05 o
   9   7   1      125.42      173.59     40.29 o
  10   7   1        2.29      -38.36     38.36 o
  11   7   1       39.82       70.46     35.86 o
  12   7   1       10.74       24.18     35.00 o
  -9   8   1       23.85       46.40     44.01 o
  -8   8   1        0.39       29.13     31.30 o
  -7   8   1      207.26      148.72     37.97 o
  -6   8   1      635.06      698.86     56.33 o
  -5   8   1      229.98      203.70     31.23 o
  -4   8   1       61.30       15.38     20.53 o
  -3   8   1       46.10       22.92     19.19 o
  -2   8   1      645.09      729.94     49.58 o
  -1   8   1      873.75      898.84     41.34 o
   0   8   1      198.98      211.66     22.37 o
   1   8   1       28.26       44.19     40.06 o
   2   8   1      590.04      718.82     43.58 o
   3   8   1      196.51      214.03     36.74 o
   4   8   1        2.32       -0.73     16.93 o
   5   8   1       89.99      105.49     22.25 o
   6   8   1      801.70      822.04     45.39 o
   7   8   1      107.59      121.33     34.63 o
   8   8   1      341.07      385.52     57.53 o
   9   8   1       25.71       57.06     41.42 o
  10   8   1      255.06      379.07    125.01 o
  11   8   1       42.62        5.52     34.73 o
  12   8   1      102.09      197.67    126.58 o
  -8   9   1        1.87       25.64     39.57 o
  -7   9   1      751.20      802.40     92.88 o
  -6   9   1        3.54      -26.54     26.54 o
  -5   9   1     2194.53     2180.00     98.09 o
  -4   9   1      858.00      799.65     58.33 o
  -3   9   1       79.20       55.66     28.94 o
  -2   9   1       14.39       41.86     39.61 o
  -1   9   1        1.23      -21.99     23.25 o
   0   9   1      198.17      223.75     24.15 o
   1   9   1        0.01       26.76     22.37 o
   2   9   1      157.46       95.36     26.96 o
   3   9   1       73.84      110.74     24.24 o
   4   9   1       70.88       81.90     23.63 o
   5   9   1       67.42       81.23     31.52 o
   6   9   1     1290.40     1290.53     91.17 o
   7   9   1      312.89      312.14     58.14 o
   8   9   1       14.07       11.94     62.94 o
   9   9   1       61.26       72.04     82.30 o
  10   9   1        0.02      -40.96     40.96 o
  11   9   1       29.90       21.66     46.23 o
  -8  10   1       78.28       38.01     66.60 o
  -7  10   1      857.61      695.86     78.76 o
  -6  10   1        0.83      -13.14     37.84 o
  -5  10   1      586.78      567.26     54.85 o
  -4  10   1      620.17      720.16     59.03 o
  -3  10   1      212.29      128.70     34.82 o
  -2  10   1      291.72      351.02     55.28 o
  -1  10   1       22.41       22.63     27.20 o
   0  10   1       16.28       26.39     23.68 o
   1  10   1       14.87       36.20     50.21 o
   2  10   1        6.60       28.37     58.41 o
   3  10   1       60.12       58.87     35.88 o
   4  10   1      134.92       75.70     38.62 o
   5  10   1      599.89      574.52     93.11 o
   6  10   1       27.32       -3.42     79.68 o
   7  10   1      163.72      236.18    114.73 o
   8  10   1      132.29      125.37     51.93 o
   9  10   1      136.39      155.99     53.58 o
  10  10   1       21.17       17.41     47.56 o
  -7  11   1        2.25        9.76     64.51 o
  -6  11   1        2.34      -51.96     52.31 o
  -5  11   1      148.48      184.97     67.30 o
  -4  11   1       31.80       34.72     39.82 o
  -3  11   1      114.58      221.92     48.51 o
  -2  11   1      118.13      112.72     80.55 o
  -1  11   1      231.52      165.79     38.33 o
   0  11   1       22.01        4.79     24.99 o
   1  11   1       22.52       69.04     54.75 o
   2  11   1       72.95      106.98     41.90 o
   3  11   1      714.25      822.23    105.14 o
   4  11   1      165.32      248.82     77.41 o
   5  11   1       13.32       60.51     43.25 o
   6  11   1       40.32       18.25     52.13 o
   7  11   1       32.57       -2.92     68.70 o
   8  11   1        4.54       47.58     49.52 o
   9  11   1       49.84       33.63     47.47 o
  -6  12   1       28.94       46.73     70.44 o
  -5  12   1        2.39      -53.35     53.35 o
  -4  12   1        9.88       14.30     57.19 o
  -3  12   1       19.25      -10.81     50.21 o
  -2  12   1       66.87        2.39     37.28 o
  -1  12   1       36.30      101.57     41.66 o
   0  12   1      254.44      333.37     80.90 o
   1  12   1      112.49      164.94     70.09 o
   2  12   1      338.31      283.43     54.16 o
   3  12   1        0.02      -26.79     47.25 o
   4  12   1       10.09       14.45     40.43 o
   5  12   1        0.01       22.43     42.90 o
   6  12   1      192.03      100.92    109.67 o
   7  12   1      115.07      159.75     54.21 o
   8  12   1        2.71      -25.28     54.92 o
  -4  13   1        8.84       42.54     64.86 o
  -3  13   1       44.65       53.70     66.95 o
  -2  13   1      109.77      120.77     54.75 o
  -1  13   1      220.15      156.89     51.01 o
   0  13   1       53.99       97.64     66.95 o
   1  13   1       24.03      -12.20     55.45 o
   2  13   1        5.88      -13.12     45.86 o
   3  13   1       72.49       68.86     46.60 o
   4  13   1      113.73      142.40     53.46 o
   5  13   1       13.31      -18.59     45.00 o
   6  13   1      163.51      208.56     80.55 o
  -2  14   1        1.13       25.76     46.95 o
  -1  14   1        0.26       -0.70     68.35 o
   0  14   1       15.83       13.25     63.47 o
   1  14   1       60.91       73.23     75.67 o
   2  14   1       71.66       58.47     47.52 o
   3  14   1        0.73       20.96     47.19 o
 -12   0   2     1100.56     1242.46    137.74 o
 -11   0   2     1442.45     1328.48     92.58 o
 -10   0   2       82.83       73.71     24.33 o
  -9   0   2      726.43      858.24     97.85 o
  -8   0   2      195.86      179.32     23.98 o
  -7   0   2      299.21      286.14     25.96 o
  -6   0   2       92.55       87.43     18.60 o
  -5   0   2      880.18      821.48     32.59 o
  -4   0   2      746.77      732.93     27.73 o
  -3   0   2      180.94      159.40     14.66 o
  -2   0   2     1245.42     1023.35     25.21 o
  -1   0   2     5005.26     4833.83     77.30 o
   0   0   2     1224.52     1333.58     26.88 o
   1   0   2    32451.63    29653.17    427.43 o
   2   0   2    37443.68    34673.23    410.29 o
   3   0   2      698.50      730.95     30.96 o
   4   0   2      839.63      920.10     36.21 o
   5   0   2       22.99       17.14     17.54 o
   6   0   2      329.55      380.39     31.86 o
   7   0   2     1201.48     1299.91     53.63 o
   8   0   2        4.38      -20.14     20.14 o
   9   0   2        0.00       -4.55     24.47 o
  10   0   2        2.64       -1.73     24.49 o
  11   0   2        4.61       15.02     28.88 o
  12   0   2        8.10      -10.42     28.78 o
  13   0   2       46.46       37.84     34.32 o
  14   0   2        1.81        1.37     57.19 o
 -12   1   2        7.77      -11.16     48.47 o
 -11   1   2      121.64      120.16     30.31 o
 -10   1   2       19.04       12.52     18.56 o
  -9   1   2      270.49      272.12     19.25 o
  -8   1   2      112.62      144.76     15.09 o
  -7   1   2      794.28      737.28     26.83 o
  -6   1   2      202.40      228.53     15.98 o
  -5   1   2     2078.59     1996.45     32.13 o
  -4   1   2      865.31      844.02     21.02 o
  -3   1   2        7.42        9.14     10.24 o
  -2   1   2     2965.85     2772.40     37.84 o
  -1   1   2      766.87      699.40     15.14 o
   0   1   2        0.30        8.05      7.03 o
   1   1   2     1742.95     1645.88     23.02 o
   2   1   2     4783.68     4219.25     47.58 o
   3   1   2      842.44      813.62     24.94 o
   4   1   2       24.35       16.31     11.26 o
   5   1   2       27.73        7.89     12.62 o
   6   1   2      134.71      126.79     18.89 o
   7   1   2     1413.19     1285.33     39.92 o
   8   1   2        1.45       17.98     15.61 o
   9   1   2       57.59       88.97     20.62 o
  10   1   2       40.91       41.43     19.72 o
  11   1   2       41.58       27.43     22.87 o
  12   1   2        6.17      -11.50     20.59 o
  13   1   2       87.65      117.28     35.36 o
  14   1   2        4.72       -3.41     30.62 o
 -12   2   2       10.46       53.00     58.58 o
 -11   2   2       48.36       67.68     33.88 o
 -10   2   2      294.39      310.30     28.12 o
  -9   2   2       13.48       20.22     13.68 o
  -8   2   2      924.36     1064.50     31.58 o
  -7   2   2     1962.66     1988.11     35.46 o
  -6   2   2      239.67      250.32     16.88 o
  -5   2   2     3363.94     3378.28     43.78 o
  -4   2   2      182.56      178.87     14.27 o
  -3   2   2      142.46      149.92     12.36 o
  -2   2   2       33.09       33.86     11.20 o
  -1   2   2       54.67       21.24      8.92 o
   0   2   2        1.16        9.22      7.60 o
   1   2   2     1412.17     1330.60     26.16 o
   2   2   2     6056.36     5724.65     62.60 o
   3   2   2     2202.74     2063.07     38.66 o
   4   2   2      210.59      222.39     18.22 o
   5   2   2       24.23       18.93     14.57 o
   6   2   2       57.23       72.74     15.16 o
   7   2   2      805.63      801.82     33.23 o
   8   2   2       18.23       25.66     21.39 o
   9   2   2      105.15       95.81     20.80 o
  10   2   2      314.17      384.14     31.09 o
  11   2   2       13.29       23.56     20.37 o
  12   2   2      118.62      121.74     25.89 o
  13   2   2       35.96       50.48     25.25 o
  14   2   2        0.03      -35.68     35.68 o
 -12   3   2       54.90      179.94     76.72 o
 -11   3   2       92.17       96.65     52.92 o
 -10   3   2      422.29      437.43     35.83 o
  -9   3   2      589.26      592.71     31.15 o
  -8   3   2     1111.83     1175.92     34.17 o
  -7   3   2      801.00      737.12     25.88 o
  -6   3   2     4330.78     4250.29     54.85 o
  -5   3   2     1278.64     1279.10     28.16 o
  -4   3   2       90.64       97.32     13.33 o
  -3   3   2      594.22      632.33     22.04 o
  -2   3   2      408.19      389.97     19.40 o
  -1   3   2     5036.46     4721.57     79.83 o
   0   3   2       45.37       48.36     17.78 o
   1   3   2     5802.43     5263.03     66.26 o
   2   3   2      841.56      727.92     25.55 o
   3   3   2      844.12      809.99     30.03 o
   4   3   2      480.12      445.73     24.42 o
   5   3   2       47.85       35.72     15.38 o
   6   3   2      430.69      409.94     25.10 o
   7   3   2       20.76       43.03     17.59 o
   8   3   2       86.69       91.87     19.19 o
   9   3   2        0.05        2.09     17.65 o
  10   3   2        5.14        7.41     18.15 o
  11   3   2      285.13      298.50     29.98 o
  12   3   2      251.02      288.35     31.18 o
  13   3   2      113.45      103.59     30.54 o
 -12   4   2       35.62      -49.87     49.87 o
 -11   4   2      330.12      343.49     57.41 o
 -10   4   2      271.48      260.49     34.20 o
  -9   4   2      334.42      362.42     26.97 o
  -8   4   2       51.50       43.15     15.56 o
  -7   4   2     1316.59     1481.03     33.81 o
  -6   4   2       67.31       97.12     18.37 o
  -5   4   2      786.38      821.88     31.29 o
  -4   4   2     2618.89     2777.24     43.39 o
  -3   4   2      450.83      552.19     26.80 o
  -2   4   2        0.00        2.86     12.80 o
  -1   4   2      593.32      620.80     32.92 o
   0   4   2      176.38      174.02     16.32 o
   1   4   2     2095.85     2165.75     46.75 o
   2   4   2      275.16      291.67     20.10 o
   3   4   2      781.36      771.56     28.16 o
   4   4   2        1.08       -2.78     12.67 o
   5   4   2        0.02        4.69     13.36 o
   6   4   2      133.26      172.57     29.08 o
   7   4   2        0.16        9.84     17.41 o
   8   4   2      486.65      470.75     30.17 o
   9   4   2        1.10        8.40     19.22 o
  10   4   2      183.36      126.73     23.74 o
  11   4   2       13.07      -12.86     19.99 o
  12   4   2        2.74        8.90     22.83 o
  13   4   2       79.79       62.54     33.82 o
 -12   5   2       89.83      165.99     69.04 o
 -11   5   2      808.81      783.79     85.96 o
 -10   5   2      226.01      257.35     89.44 o
  -9   5   2       18.66       23.41     19.37 o
  -8   5   2       10.42       -3.26     17.08 o
  -7   5   2        0.07        5.55     15.80 o
  -6   5   2       55.85       73.67     15.45 o
  -5   5   2       90.86      118.93     15.39 o
  -4   5   2      226.39      271.84     17.68 o
  -3   5   2      179.74      181.80     19.13 o
  -2   5   2       49.70       47.29     15.24 o
  -1   5   2      149.03      123.88     16.61 o
   0   5   2     1435.14     1426.04     36.46 o
   1   5   2      252.31      309.64     22.42 o
   2   5   2       46.53       45.26     14.22 o
   3   5   2     2515.87     2452.44     46.47 o
   4   5   2       13.33        8.98     14.24 o
   5   5   2       95.98      123.48     18.81 o
   6   5   2      641.47      627.08     49.91 o
   7   5   2       84.69       95.82     22.06 o
   8   5   2      309.97      370.12     32.33 o
   9   5   2       66.66       76.11     32.33 o
  10   5   2      620.75      656.72     39.02 o
  11   5   2       20.57       34.49     22.58 o
  12   5   2       37.68       70.55     30.58 o
  13   5   2       46.96       71.08     39.27 o
 -11   6   2      156.48       62.77     44.75 o
 -10   6   2       37.89      137.42     46.11 o
  -9   6   2        0.95       33.03     41.07 o
  -8   6   2        0.03       17.33     21.81 o
  -7   6   2       63.04       81.91     21.09 o
  -6   6   2      159.12      129.59     21.02 o
  -5   6   2       17.08        0.52     12.81 o
  -4   6   2      103.15      124.39     21.05 o
  -3   6   2      211.20      187.84     19.82 o
  -2   6   2        1.51       58.22     15.84 o
  -1   6   2        3.78       -3.41     14.06 o
   0   6   2     1591.51     1697.30     42.80 o
   1   6   2       54.99       50.77     16.11 o
   2   6   2      108.34       96.37     16.68 o
   3   6   2      232.80      294.81     22.60 o
   4   6   2      877.85      906.43     36.52 o
   5   6   2      106.53       95.03     21.79 o
   6   6   2      240.70      287.19     44.90 o
   7   6   2       11.58       -3.80     23.99 o
   8   6   2        4.09        5.09     21.54 o
   9   6   2      570.77      573.06     41.04 o
  10   6   2      143.63      106.38     28.17 o
  11   6   2       23.23       17.16     27.31 o
  12   6   2        0.01      -26.82     26.82 o
 -11   7   2       33.44       -2.79     62.42 o
 -10   7   2      168.43      186.64     75.84 o
  -9   7   2       10.89       29.20     67.30 o
  -8   7   2      872.13      908.14     55.01 o
  -7   7   2     1034.01      927.54     47.39 o
  -6   7   2       31.69       10.88     20.66 o
  -5   7   2      262.20      264.91     28.51 o
  -4   7   2       13.19       42.70     19.23 o
  -3   7   2       66.42       73.08     20.28 o
  -2   7   2      578.88      527.09     31.54 o
  -1   7   2        0.32        2.03     16.67 o
   0   7   2       25.80       17.88     16.31 o
   1   7   2      315.87      350.60     30.56 o
   2   7   2       88.91       76.60     17.81 o
   3   7   2      588.35      589.67     31.77 o
   4   7   2      136.62      145.05     22.83 o
   5   7   2      178.21      194.20     30.37 o
   6   7   2      191.74      176.34     27.37 o
   7   7   2       13.63      -10.53     21.60 o
   8   7   2       66.05       70.02     25.49 o
   9   7   2       15.87       23.19     25.01 o
  10   7   2      118.36       95.06     40.31 o
  11   7   2       48.35      104.23     36.49 o
  12   7   2        8.43      -12.56     33.17 o
 -11   8   2       13.96       40.10     71.49 o
 -10   8   2      168.41      141.52     83.52 o
  -9   8   2       98.56      133.21     69.04 o
  -8   8   2      758.58      888.17    114.03 o
  -7   8   2      326.27      323.90     54.55 o
  -6   8   2       46.02       26.76     25.61 o
  -5   8   2      988.60      983.04     48.07 o
  -4   8   2        6.15        0.16     18.57 o
  -3   8   2      503.42      522.58     34.96 o
  -2   8   2      389.56      402.48     30.64 o
  -1   8   2       42.50       36.94     18.43 o
   0   8   2       24.11       16.94     15.48 o
   1   8   2        4.23       39.49     29.55 o
   2   8   2        1.87        8.35     21.04 o
   3   8   2        3.61      -17.18     17.18 o
   4   8   2       56.42       60.88     22.20 o
   5   8   2       34.74       33.25     21.61 o
   6   8   2       73.35       48.09     23.95 o
   7   8   2      134.48      110.79     27.01 o
   8   8   2        7.79      -21.12     22.00 o
   9   8   2        0.11       10.59     32.49 o
  10   8   2        1.43      -57.90     59.11 o
  11   8   2      173.20      151.13     60.13 o
 -10   9   2       20.80        8.37     64.51 o
  -9   9   2      161.03      179.94     79.85 o
  -8   9   2      117.32       23.01     60.68 o
  -7   9   2        2.05       13.25     51.61 o
  -6   9   2      219.81      206.79     72.88 o
  -5   9   2        0.16       85.14     31.62 o
  -4   9   2       10.47       29.79     37.39 o
  -3   9   2      493.02      471.93     53.34 o
  -2   9   2       94.48      101.51     27.25 o
  -1   9   2      512.53      455.62     38.24 o
   0   9   2      427.96      397.66     29.41 o
   1   9   2       31.81       15.80     25.41 o
   2   9   2       43.86       49.84     29.15 o
   3   9   2       15.71       32.92     21.36 o
   4   9   2        2.40       -1.88     21.36 o
   5   9   2        0.00       -6.31     22.37 o
   6   9   2      283.80      302.13     34.34 o
   7   9   2        6.20        4.17     33.37 o
   8   9   2      128.66      100.25     45.86 o
   9   9   2       63.96       82.97     47.47 o
  10   9   2       44.46       66.65     48.24 o
 -10  10   2       57.74       25.11     74.62 o
  -9  10   2       82.59      143.32     76.02 o
  -8  10   2       86.72       79.51     68.35 o
  -7  10   2       48.54        1.74     59.98 o
  -6  10   2       62.72       61.02     60.33 o
  -5  10   2      103.19      126.58     59.63 o
  -4  10   2      244.21      313.14     72.88 o
  -3  10   2      181.69      162.15     62.42 o
  -2  10   2     1804.30     1686.36    100.91 o
  -1  10   2      251.15      295.63     40.35 o
   0  10   2       22.20       71.16     38.03 o
   1  10   2       31.27      -21.14     26.94 o
   2  10   2      242.65      210.59     46.10 o
   3  10   2       20.44       43.23     28.56 o
   4  10   2      239.80      268.57     41.87 o
   5  10   2      143.37       93.07     62.48 o
   6  10   2       92.81      160.59     46.96 o
   7  10   2        6.13      -19.23     70.61 o
   8  10   2      175.73      181.96     78.98 o
   9  10   2        4.13      -43.76     43.76 o
  10  10   2       56.70       88.32     52.86 o
  -9  11   2       15.52       -4.88     69.74 o
  -8  11   2       46.82       81.60     75.32 o
  -7  11   2        1.16       86.48     71.83 o
  -6  11   2        0.11      -15.69     56.14 o
  -5  11   2       27.14       64.51     60.33 o
  -4  11   2       48.34       85.43     58.23 o
  -3  11   2      119.94       13.60     49.17 o
  -2  11   2        0.21       -2.79     50.56 o
  -1  11   2      101.63       68.19     48.12 o
   0  11   2       27.66       82.30     56.14 o
   1  11   2      289.46      279.67     72.53 o
   2  11   2      680.25      657.22    115.07 o
   3  11   2      266.88      214.99     51.53 o
   4  11   2       67.27      116.46     44.01 o
   5  11   2       30.58       46.01     41.73 o
   6  11   2       78.29       65.34     46.11 o
   7  11   2       56.60       91.79     71.14 o
   8  11   2        8.92       37.74     47.90 o
  -8  12   2        0.22      -68.70     68.70 o
  -7  12   2        0.45        4.18     67.30 o
  -6  12   2       31.55       51.61     67.30 o
  -5  12   2        1.69      -46.73     50.91 o
  -4  12   2        0.37      -47.08     47.08 o
  -3  12   2        9.02       -3.84     52.31 o
  -2  12   2        3.51        7.04     45.33 o
  -1  12   2       16.54        1.27     38.63 o
   0  12   2      206.51      225.27     78.46 o
   1  12   2       68.94       77.41     61.02 o
   2  12   2      112.85       45.83     42.89 o
   3  12   2      298.83      255.26     55.15 o
   4  12   2        4.04      -25.33     36.49 o
   5  12   2        8.28       47.07     44.85 o
   6  12   2       12.07       25.19     45.00 o
   7  12   2        0.47      -13.15     48.65 o
  -7  13   2       27.14       88.22     74.62 o
  -6  13   2        0.27       11.86     61.37 o
  -5  13   2        0.45      -61.37     61.37 o
  -4  13   2       23.22       69.74     65.56 o
  -3  13   2       14.33      -11.40     82.30 o
  -2  13   2       80.50       97.04     47.71 o
  -1  13   2       15.34      110.54     68.70 o
   0  13   2      166.02       80.90     66.60 o
   1  13   2        0.56       43.24     59.63 o
   2  13   2       20.58       -3.88     39.84 o
   3  13   2      180.34      150.62     65.38 o
   4  13   2      122.09      227.76     60.65 o
   5  13   2       62.58       46.09     48.07 o
  -3  14   2      169.87      198.17     70.61 o
  -2  14   2       12.87       46.09     47.16 o
  -1  14   2       37.64      108.10     71.14 o
   0  14   2       78.20      168.78     79.51 o
   1  14   2        4.61       -4.32     42.20 o
   2  14   2        6.87      -38.87     38.87 o
 -13   1   3        7.18       -9.81     43.48 o
 -12   1   3      684.85      712.72     55.26 o
 -11   1   3      252.88      176.79     55.32 o
 -10   1   3        6.40       -8.14     24.04 o
  -9   1   3       60.22       71.47     25.09 o
  -8   1   3       35.30       61.28     14.62 o
  -7   1   3      909.98     1041.30     30.93 o
  -6   1   3        0.35        0.24     10.91 o
  -5   1   3      863.82      912.94     22.00 o
  -4   1   3      287.27      296.32     17.45 o
  -3   1   3      347.77      330.13     13.77 o
  -2   1   3      507.13      488.48     13.94 o
  -1   1   3     2181.59     2088.77     38.15 o
   0   1   3       27.11       35.59      8.28 o
   1   1   3      572.10      561.11     17.56 o
   2   1   3        0.40        4.54      7.32 o
   3   1   3       43.38       42.57     10.05 o
   4   1   3     5013.81     5102.49     58.70 o
   5   1   3      148.55      117.68     14.61 o
   6   1   3      238.30      235.48     20.41 o
   7   1   3      164.17      151.14     23.91 o
   8   1   3       10.93        5.93     16.60 o
   9   1   3      110.97      116.24     20.99 o
  10   1   3       17.10        7.16     19.13 o
  11   1   3        0.00       28.53     20.39 o
  12   1   3        4.86      -21.00     21.00 o
  13   1   3        0.00        7.27     24.62 o
 -13   2   3      444.81      439.68     71.00 o
 -12   2   3      193.86      177.90     35.76 o
 -11   2   3      529.07      483.32     44.32 o
 -10   2   3        0.20      -22.82     22.82 o
  -9   2   3        1.82      -12.53     21.07 o
  -8   2   3      307.88      313.07     22.15 o
  -7   2   3      118.11      135.59     16.34 o
  -6   2   3       44.32       61.42     12.85 o
  -5   2   3      509.20      523.07     20.38 o
  -4   2   3      771.73      773.04     23.59 o
  -3   2   3     3135.47     3147.36     38.00 o
  -2   2   3      807.56      738.91     20.84 o
  -1   2   3     1783.07     1697.20     21.58 o
   0   2   3        4.42        9.01      7.24 o
   1   2   3     2077.91     1962.72     24.72 o
   2   2   3      448.92      456.87     21.54 o
   3   2   3      913.96      885.51     24.69 o
   4   2   3      425.20      427.84     20.81 o
   5   2   3       68.96       77.15     14.91 o
   6   2   3       92.10       85.93     16.94 o
   7   2   3      106.66      112.50     18.45 o
   8   2   3       98.30       87.77     23.08 o
   9   2   3      183.26      170.91     23.45 o
  10   2   3       41.84       22.90     19.89 o
  11   2   3        1.93      -13.15     19.55 o
  12   2   3       22.91       -9.11     21.72 o
  13   2   3       36.25       42.93     24.48 o
 -13   3   3        0.23      -41.89     41.89 o
 -12   3   3       41.50       61.97     36.23 o
 -11   3   3       80.33       83.70     30.05 o
 -10   3   3       37.48       21.50     24.46 o
  -9   3   3      159.48      159.15     28.65 o
  -8   3   3        8.53       11.03     16.53 o
  -7   3   3      834.52      862.72     31.08 o
  -6   3   3      488.02      541.73     25.40 o
  -5   3   3      401.63      476.56     20.52 o
  -4   3   3      116.97      108.69     14.96 o
  -3   3   3     1008.28     1016.81     27.71 o
  -2   3   3     1226.34     1251.23     28.10 o
  -1   3   3      173.74      169.58     19.13 o
   0   3   3       80.80       76.73     12.13 o
   1   3   3        8.75        7.50      7.20 o
   2   3   3       24.28       11.73     10.59 o
   3   3   3      869.38      912.95     26.43 o
   4   3   3       62.29       65.83     13.78 o
   5   3   3       11.79        7.25     13.34 o
   6   3   3      112.16      120.48     19.57 o
   7   3   3       49.07       39.86     17.48 o
   8   3   3        0.65      -15.99     15.99 o
   9   3   3       73.70       66.34     20.35 o
  10   3   3      360.78      409.31     32.02 o
  11   3   3        4.04        2.70     20.81 o
  12   3   3       27.75       35.43     23.23 o
  13   3   3       40.84       11.52     24.75 o
 -13   4   3       14.05       63.47     68.35 o
 -12   4   3        0.21      -36.74     36.74 o
 -11   4   3      160.03      119.89     32.11 o
 -10   4   3      573.72      564.47     45.49 o
  -9   4   3      109.08      109.81     27.93 o
  -8   4   3       52.89       38.81     22.38 o
  -7   4   3      637.82      632.62     31.19 o
  -6   4   3       42.35       58.49     13.49 o
  -5   4   3     1550.53     1694.98     53.34 o
  -4   4   3     2138.61     2267.33     46.36 o
  -3   4   3        4.37       15.83     11.52 o
  -2   4   3     2320.72     2281.96     47.79 o
  -1   4   3       38.65       50.64     14.82 o
   0   4   3      382.84      447.92     22.47 o
   1   4   3      283.46      328.41     24.75 o
   2   4   3       35.50       31.07     12.56 o
   3   4   3      431.00      439.61     26.80 o
   4   4   3       30.03        4.05     12.96 o
   5   4   3       29.94       54.59     17.43 o
   6   4   3       94.47       82.83     20.00 o
   7   4   3       49.42       61.42     20.27 o
   8   4   3        6.92      -13.07     16.79 o
   9   4   3      796.28      771.21     43.31 o
  10   4   3      110.85       73.23     22.25 o
  11   4   3       61.59       69.60     24.74 o
  12   4   3        7.60       -7.10     22.03 o
  13   4   3       46.99       31.35     29.82 o
 -13   5   3       33.69      -47.77     55.79 o
 -12   5   3       93.40       67.26     47.70 o
 -11   5   3      191.17      169.49     41.54 o
 -10   5   3      320.75      255.78     35.85 o
  -9   5   3       57.14        9.95     24.42 o
  -8   5   3       24.61       14.04     23.29 o
  -7   5   3      155.95      154.01     21.77 o
  -6   5   3      185.64      199.77     24.34 o
  -5   5   3       17.99       43.17     15.21 o
  -4   5   3      159.85      190.93     18.84 o
  -3   5   3     1418.21     1453.80     38.15 o
  -2   5   3       51.38       36.20     14.15 o
  -1   5   3      259.91      281.86     22.36 o
   0   5   3      140.88      133.05     16.86 o
   1   5   3     2269.99     2317.29     46.82 o
   2   5   3       88.51      107.07     15.47 o
   3   5   3      292.83      341.46     22.16 o
   4   5   3       10.43        0.35     19.04 o
   5   5   3        6.99      -15.96     15.96 o
   6   5   3      471.23      464.32     32.04 o
   7   5   3       15.55        3.91     19.86 o
   8   5   3      139.79      133.65     25.62 o
   9   5   3      326.18      355.39     30.41 o
  10   5   3      148.56       92.80     24.31 o
  11   5   3        6.12       -5.05     21.44 o
  12   5   3       32.19        1.30     23.69 o
 -13   6   3        9.71      121.00     78.46 o
 -12   6   3       52.69      100.02     48.89 o
 -11   6   3       84.48      124.85     49.72 o
 -10   6   3      381.69      335.48     46.93 o
  -9   6   3      146.22      147.25     56.37 o
  -8   6   3       22.02       38.30     25.72 o
  -7   6   3       24.05       51.94     24.79 o
  -6   6   3      169.86      176.37     25.37 o
  -5   6   3       55.47       51.88     19.52 o
  -4   6   3      351.08      363.44     33.87 o
  -3   6   3       94.69      126.49     19.19 o
  -2   6   3      129.53      105.69     19.49 o
  -1   6   3      274.45      327.53     35.47 o
   0   6   3       15.18       45.50     16.01 o
   1   6   3      171.65      261.32     35.71 o
   2   6   3        8.88       28.49     16.01 o
   3   6   3     1078.90     1126.40     41.58 o
   4   6   3       51.67       49.62     19.41 o
   5   6   3      197.56      237.11     26.13 o
   6   6   3      234.12      268.97     28.41 o
   7   6   3      244.07      272.81     29.31 o
   8   6   3       78.93       74.71     24.53 o
   9   6   3        5.65       21.17     23.24 o
  10   6   3        9.20       27.21     30.38 o
  11   6   3       49.38       55.63     29.66 o
  12   6   3       55.79        8.71     31.00 o
 -13   7   3       35.18      -10.81     69.39 o
 -12   7   3        0.58      -47.25     47.25 o
 -11   7   3        4.28       22.97     44.75 o
 -10   7   3       34.71       82.51     44.38 o
  -9   7   3      224.94      139.93     40.17 o
  -8   7   3       89.05       51.43     28.35 o
  -7   7   3        6.19       -6.68     24.03 o
  -6   7   3       49.42       76.16     29.55 o
  -5   7   3      733.44      835.92     54.75 o
  -4   7   3       25.52       55.53     25.07 o
  -3   7   3       12.24       36.12     21.18 o
  -2   7   3        6.83       -8.44     17.70 o
  -1   7   3       69.73       56.35     18.71 o
   0   7   3        3.79       10.10     21.83 o
   1   7   3        2.40       29.65     20.98 o
   2   7   3       14.27       10.02     24.89 o
   3   7   3       20.43        4.25     18.53 o
   4   7   3       16.28        5.70     18.97 o
   5   7   3     1046.77     1013.31     47.09 o
   6   7   3     1111.37     1189.44     52.38 o
   7   7   3        0.00       17.86     22.24 o
   8   7   3      255.09      207.59     38.79 o
   9   7   3       73.63       68.59     35.44 o
  10   7   3       50.48       11.02     27.95 o
  11   7   3        0.18       17.48     27.16 o
 -12   8   3       12.77      -38.01     66.60 o
 -11   8   3       43.85       54.19     47.47 o
 -10   8   3       31.60       92.23     46.19 o
  -9   8   3       13.04       -4.37     81.77 o
  -8   8   3       99.60       42.85     39.17 o
  -7   8   3       11.74       42.91     33.62 o
  -6   8   3       20.16       49.80     48.07 o
  -5   8   3     1971.60     1884.95     74.85 o
  -4   8   3       23.54      -23.39     23.39 o
  -3   8   3      120.12       98.05     29.49 o
  -2   8   3       75.40       66.55     25.62 o
  -1   8   3      346.44      348.80     31.83 o
   0   8   3       18.62       27.25     24.83 o
   1   8   3      365.93      399.45     40.68 o
   2   8   3      254.48      276.24     27.64 o
   3   8   3      183.96      257.28     28.42 o
   4   8   3       21.42      -13.10     20.63 o
   5   8   3        4.75      -19.99     19.99 o
   6   8   3       31.14       69.29     24.07 o
   7   8   3      279.52      298.30     33.61 o
   8   8   3      111.52       92.34     28.98 o
   9   8   3      254.89      228.07     38.66 o
  10   8   3       13.54       11.18     35.02 o
 -12   9   3       22.01       46.38     77.07 o
 -11   9   3        6.61       -4.53     66.95 o
 -10   9   3        2.40      -50.21     55.10 o
  -9   9   3        5.31      -53.35     53.35 o
  -8   9   3        3.07       60.68     64.16 o
  -7   9   3        5.04       -2.35     36.79 o
  -6   9   3      126.43      169.04     40.43 o
  -5   9   3     1735.32     1858.01     84.20 o
  -4   9   3     1456.15     1480.69     76.56 o
  -3   9   3      309.31      318.64     39.33 o
  -2   9   3      109.88      109.95     35.89 o
  -1   9   3       44.45       41.54     25.10 o
   0   9   3      137.93      140.33     36.28 o
   1   9   3       15.07       12.61     27.44 o
   2   9   3      199.37      190.29     30.07 o
   3   9   3        0.16       -0.37     20.95 o
   4   9   3        0.06       -8.57     21.25 o
   5   9   3       30.20       21.59     27.57 o
   6   9   3        7.15       22.94     23.33 o
   7   9   3      102.78       94.85     28.84 o
   8   9   3      338.09      347.18     59.76 o
   9   9   3      102.87       89.63     38.90 o
  10   9   3        7.71      -14.58     86.13 o
 -11  10   3        7.86      -58.23     58.23 o
 -10  10   3        6.23       24.41     71.14 o
  -9  10   3        1.31        9.42     56.84 o
  -8  10   3       57.47       35.92     65.91 o
  -7  10   3      315.26      247.93     79.51 o
  -6  10   3      215.39      296.06     78.11 o
  -5  10   3      111.27       83.48     58.76 o
  -4  10   3       76.74      167.07     43.11 o
  -3  10   3     1086.94     1097.67     97.30 o
  -2  10   3      983.26     1006.70     64.54 o
  -1  10   3      395.59      414.10     39.66 o
   0  10   3      372.35      357.75     44.14 o
   1  10   3       80.41       30.31     50.31 o
   2  10   3       66.00       66.52     42.33 o
   3  10   3       12.10       39.86     26.48 o
   4  10   3       42.08       14.03     44.71 o
   5  10   3       31.36       -0.20     24.26 o
   6  10   3        8.89       15.16     32.88 o
   7  10   3       15.67       -3.20     34.21 o
   8  10   3       47.01       52.55     44.34 o
   9  10   3       46.94      -38.20     44.86 o
 -10  11   3       34.57       32.43     74.97 o
  -9  11   3      133.22       49.52     67.30 o
  -8  11   3       40.67       99.03     73.23 o
  -7  11   3       15.12        8.72     61.37 o
  -6  11   3       14.42       -9.76     57.89 o
  -5  11   3       52.28      -54.05     54.05 o
  -4  11   3       16.35      -43.94     43.94 o
  -3  11   3      379.07      259.09     70.44 o
  -2  11   3      109.74      128.57     36.22 o
  -1  11   3      248.59      239.84     41.85 o
   0  11   3     1185.49     1284.97     92.18 o
   1  11   3       19.17      -29.57     29.57 o
   2  11   3       11.79       27.49     29.80 o
   3  11   3        1.77       23.20     30.60 o
   4  11   3        3.96      -18.64     28.94 o
   5  11   3        2.84       32.27     41.70 o
   6  11   3        4.00       93.84     46.93 o
   7  11   3        0.04       25.34     54.05 o
  -8  12   3       43.38      228.06     91.36 o
  -7  12   3       18.22      -12.20     66.26 o
  -6  12   3       14.13      -10.11     53.35 o
  -5  12   3       13.44       56.14     61.72 o
  -4  12   3      127.50       93.80     70.09 o
  -3  12   3       12.14       58.93     57.54 o
  -2  12   3       39.98       74.20     40.91 o
  -1  12   3        2.16      -45.68     45.68 o
   0  12   3      316.15      356.03     81.25 o
   1  12   3        1.18       79.16     61.02 o
   2  12   3        1.14       71.24     41.75 o
   3  12   3      183.52      296.83     77.94 o
   4  12   3        0.68       14.24     52.31 o
   5  12   3        4.22       43.38     45.37 o
   6  12   3        0.93       56.52     46.62 o
  -6  13   3        2.22      -32.78     63.47 o
  -5  13   3        2.69       14.30     59.28 o
  -4  13   3       94.06       29.64     58.93 o
  -3  13   3        1.43       21.24     42.65 o
  -2  13   3        0.95      -34.70     51.26 o
  -1  13   3      263.17      363.01     90.67 o
   0  13   3        0.05      -57.19     58.23 o
   1  13   3        6.75       -3.43     39.64 o
   2  13   3       11.34       45.29     44.82 o
   3  13   3       63.05      118.73     50.65 o
   4  13   3      154.19      173.68     56.03 o
 -14   0   4        5.46       34.52     62.42 o
 -13   0   4       10.33      -32.26     57.71 o
 -12   0   4       57.44       32.88     42.78 o
 -11   0   4      761.72      809.36     74.71 o
 -10   0   4     1997.40     1985.08     93.27 o
  -9   0   4      982.82      917.03     81.77 o
  -8   0   4      146.15      179.73     49.52 o
  -7   0   4       84.03       87.40     32.16 o
  -6   0   4     1343.32     1310.72     54.72 o
  -5   0   4     3513.66     3301.58     58.90 o
  -4   0   4        8.78       10.24     12.41 o
  -3   0   4       14.23       13.48      7.07 o
  -2   0   4     1324.53     1481.30     27.33 o
  -1   0   4     1422.39     1616.81     24.92 o
   0   0   4      164.89      158.75     11.40 o
   1   0   4      271.19      287.29     14.55 o
   2   0   4       16.06       14.81      7.89 o
   3   0   4    12421.56    11996.05    142.54 o
   4   0   4      830.21      822.61     46.36 o
   5   0   4     1507.55     1473.48     42.64 o
   6   0   4      692.09      696.25     42.88 o
   7   0   4       39.90       40.76     30.16 o
   8   0   4       37.27       45.55     25.27 o
   9   0   4      219.80      272.54     58.49 o
  10   0   4        1.08      -18.39     25.73 o
  11   0   4        0.76       17.75     45.30 o
  12   0   4        7.08       38.19     34.13 o
 -14   1   4       12.77       12.27     39.79 o
 -13   1   4        4.47      -28.68     28.68 o
 -12   1   4        0.00      -13.22     26.61 o
 -11   1   4       18.92      -15.34     43.44 o
 -10   1   4      417.80      417.22     47.96 o
  -9   1   4        4.44       23.14     22.55 o
  -8   1   4       20.45       15.71     21.19 o
  -7   1   4      268.97      280.11     19.79 o
  -6   1   4      345.22      320.67     20.40 o
  -5   1   4     1131.08     1164.52     37.13 o
  -4   1   4        2.84       12.69      8.91 o
  -3   1   4      840.05      804.73     20.92 o
  -2   1   4        0.71       -0.72      5.20 o
  -1   1   4      272.40      283.34     14.80 o
   0   1   4     2619.82     2628.11     39.14 o
   1   1   4      283.50      299.31     11.55 o
   2   1   4      121.92      113.08      9.55 o
   3   1   4      657.09      628.98     24.33 o
   4   1   4     1071.89     1053.92     23.80 o
   5   1   4        3.24        7.19     11.65 o
   6   1   4       10.06       18.29     14.92 o
   7   1   4       10.56        3.18     17.97 o
   8   1   4        0.25      -16.79     16.79 o
   9   1   4       34.56       32.85     19.11 o
  10   1   4        0.18      -16.35     18.31 o
  11   1   4       15.41       48.12     22.82 o
  12   1   4        2.89       -6.98     22.52 o
 -14   2   4        8.73      -37.04     37.04 o
 -13   2   4       11.71        2.16     34.58 o
 -12   2   4        7.60      -12.44     27.54 o
 -11   2   4        5.19      -22.34     24.20 o
 -10   2   4      513.94      472.18     40.48 o
  -9   2   4      172.58      133.39     27.09 o
  -8   2   4        6.96        4.93     20.70 o
  -7   2   4       71.69       79.91     16.80 o
  -6   2   4        1.74       13.69     12.60 o
  -5   2   4     1320.70     1423.29     32.10 o
  -4   2   4      544.34      583.18     21.18 o
  -3   2   4      235.10      249.95     12.68 o
  -2   2   4     1891.25     1783.27     23.21 o
  -1   2   4     1666.70     1679.52     35.62 o
   0   2   4      686.58      755.15     25.23 o
   1   2   4      420.25      404.00     12.65 o
   2   2   4      397.84      364.36     16.34 o
   3   2   4      196.09      206.45     18.85 o
   4   2   4      934.76      930.75     25.96 o
   5   2   4      381.54      382.55     24.78 o
   6   2   4        3.18        4.62     14.43 o
   7   2   4       21.79       17.10     16.17 o
   8   2   4       49.97       41.17     18.12 o
   9   2   4        4.70      -16.95     16.95 o
  10   2   4      128.90      136.34     24.23 o
  11   2   4       23.68       15.78     21.45 o
  12   2   4        0.03       -9.60     26.75 o
 -14   3   4       13.50       63.11     51.58 o
 -13   3   4        7.96       18.52     35.84 o
 -12   3   4       12.37      -24.15     42.61 o
 -11   3   4      119.28       84.37     30.67 o
 -10   3   4        0.42      -23.49     23.49 o
  -9   3   4        7.22       -1.89     23.15 o
  -8   3   4      121.45      105.86     26.98 o
  -7   3   4        7.53       41.45     20.43 o
  -6   3   4        5.99        8.87     14.32 o
  -5   3   4       59.16       57.36     12.72 o
  -4   3   4     1340.10     1402.22     30.87 o
  -3   3   4      300.31      341.02     16.49 o
  -2   3   4       40.07       67.33     11.74 o
  -1   3   4      426.58      458.06     14.17 o
   0   3   4       37.58       46.67     10.69 o
   1   3   4       17.62       11.07      9.09 o
   2   3   4     1294.53     1236.84     25.80 o
   3   3   4     1219.31     1186.16     48.04 o
   4   3   4       45.83       57.55     13.73 o
   5   3   4       43.84       27.76     15.98 o
   6   3   4        2.27       13.36     16.65 o
   7   3   4        0.91       13.67     17.71 o
   8   3   4        0.63        6.10     17.64 o
   9   3   4        7.24       -8.69     18.18 o
  10   3   4       36.69       49.67     20.64 o
  11   3   4       50.01       34.34     22.32 o
  12   3   4        3.81      -21.31     21.31 o
 -14   4   4       16.51        2.97     46.60 o
 -13   4   4       11.92       30.17     38.17 o
 -12   4   4      306.03      278.85     42.45 o
 -11   4   4       22.47      -25.39     25.39 o
 -10   4   4       94.17       57.73     27.98 o
  -9   4   4        0.18        9.01     23.13 o
  -8   4   4       53.28       98.42     25.37 o
  -7   4   4       52.31       51.91     22.27 o
  -6   4   4       13.57       32.95     17.23 o
  -5   4   4      660.55      747.46     26.94 o
  -4   4   4       12.80       18.52     11.18 o
  -3   4   4      874.04      892.66     26.36 o
  -2   4   4     2083.22     2028.47     44.27 o
  -1   4   4        4.43        4.12      7.65 o
   0   4   4      273.37      275.44     18.41 o
   1   4   4        0.07        4.59      8.40 o
   2   4   4      121.78      117.94     14.53 o
   3   4   4      139.81      160.06     15.59 o
   4   4   4        9.16        7.18     13.81 o
   5   4   4        3.44        9.54     16.59 o
   6   4   4       11.92       29.84     18.34 o
   7   4   4       35.96       32.87     19.92 o
   8   4   4       39.02       57.30     18.98 o
   9   4   4       66.10       26.33     20.19 o
  10   4   4        0.07       -3.67     20.70 o
  11   4   4       18.68       27.77     27.47 o
  12   4   4        0.55        6.89     24.09 o
 -14   5   4       57.20       51.74     52.28 o
 -13   5   4       69.32       88.77     52.63 o
 -12   5   4      505.54      558.64     58.65 o
 -11   5   4        9.95       45.21     29.34 o
 -10   5   4       47.64       55.10     27.76 o
  -9   5   4       26.14      150.39     62.31 o
  -8   5   4        0.06       -3.01     23.57 o
  -7   5   4       46.92       15.21     22.20 o
  -6   5   4      298.16      308.27     31.33 o
  -5   5   4      190.82      196.06     22.11 o
  -4   5   4       14.25       34.95     14.01 o
  -3   5   4      106.92      132.58     17.47 o
  -2   5   4      339.95      345.49     25.03 o
  -1   5   4       29.68       35.92     12.23 o
   0   5   4       55.32       65.31     14.70 o
   1   5   4       42.97       56.28     13.85 o
   2   5   4     1736.36     1760.69     35.16 o
   3   5   4       45.90       80.57     15.98 o
   4   5   4      175.05      211.55     22.83 o
   5   5   4      679.26      668.97     35.64 o
   6   5   4      180.54      179.47     24.64 o
   7   5   4      172.38      212.39     26.93 o
   8   5   4      254.12      265.49     30.11 o
   9   5   4        5.82      -18.58     18.58 o
  10   5   4       18.86       -8.20     21.37 o
  11   5   4      146.87      105.44     27.87 o
 -14   6   4       56.44       84.04     79.51 o
 -13   6   4       15.36      -58.22     66.26 o
 -12   6   4       13.74        8.55     73.58 o
 -11   6   4       13.77       49.29     29.70 o
 -10   6   4       16.43       16.70     28.84 o
  -9   6   4      298.40      285.27     49.73 o
  -8   6   4      413.85      484.88     47.71 o
  -7   6   4      679.92      668.23     45.05 o
  -6   6   4       38.86        6.58     21.69 o
  -5   6   4      162.58      169.65     25.75 o
  -4   6   4       25.31       68.33     24.49 o
  -3   6   4      463.68      490.81     34.23 o
  -2   6   4       14.29       16.47     22.35 o
  -1   6   4      290.87      318.47     22.92 o
   0   6   4      371.42      374.86     25.56 o
   1   6   4      379.92      390.77     26.44 o
   2   6   4      491.83      544.80     30.68 o
   3   6   4      114.24       81.36     19.15 o
   4   6   4       66.93       33.34     19.40 o
   5   6   4     1055.97     1032.87     45.48 o
   6   6   4      111.28      114.27     23.57 o
   7   6   4      237.01      258.90     29.43 o
   8   6   4       27.74       28.50     23.00 o
   9   6   4       12.51       21.56     23.06 o
  10   6   4       29.33       36.74     23.20 o
  11   6   4       19.85       17.62     30.77 o
 -13   7   4       39.71       21.54    132.16 o
 -12   7   4       24.67       23.50     46.97 o
 -11   7   4      139.94      162.08     53.36 o
 -10   7   4        0.42       -8.39     26.61 o
  -9   7   4       19.48       46.34     34.43 o
  -8   7   4      903.09      846.99     53.54 o
  -7   7   4     1457.30     1392.64     63.46 o
  -6   7   4      411.73      377.78     42.87 o
  -5   7   4      351.61      413.35     55.76 o
  -4   7   4       44.36       19.12     24.73 o
  -3   7   4        1.19       10.24     22.67 o
  -2   7   4      183.78      188.86     29.50 o
  -1   7   4        5.49      -10.69     17.23 o
   0   7   4        2.96        6.18     21.65 o
   1   7   4      250.86      241.70     32.46 o
   2   7   4      909.80      850.05     39.42 o
   3   7   4      323.65      295.31     28.12 o
   4   7   4       68.46      136.50     26.59 o
   5   7   4      226.95      224.80     28.05 o
   6   7   4       32.85       17.00     22.01 o
   7   7   4       16.28       15.21     22.53 o
   8   7   4      333.12      343.86     36.18 o
   9   7   4       19.78       14.41     25.72 o
  10   7   4       11.02       45.67     28.33 o
 -13   8   4        0.04      -49.13     49.13 o
 -12   8   4        0.07       56.10     50.91 o
 -11   8   4       11.45        7.18     42.87 o
 -10   8   4       53.31        8.52     59.46 o
  -9   8   4       50.06       49.96     29.98 o
  -8   8   4       73.76       96.20     36.91 o
  -7   8   4      228.14      182.80     52.70 o
  -6   8   4      201.11      211.22     38.85 o
  -5   8   4       28.16       50.86     34.67 o
  -4   8   4     1699.13     1513.03    120.91 o
  -3   8   4      335.28      280.33     36.61 o
  -2   8   4       27.84       -1.27     34.24 o
  -1   8   4      627.49      560.45     37.81 o
   0   8   4      663.56      665.48     50.93 o
   1   8   4      755.22      667.39     51.34 o
   2   8   4      459.68      479.51     33.56 o
   3   8   4       63.03       76.52     23.14 o
   4   8   4      483.11      442.55     35.08 o
   5   8   4       64.64       51.76     24.37 o
   6   8   4        6.70        9.46     22.68 o
   7   8   4       63.81       89.80     27.36 o
   8   8   4      119.66       82.07     28.34 o
   9   8   4       22.34      -19.60     25.73 o
  10   8   4       42.26       37.14     34.83 o
 -12   9   4        0.05        1.32     48.00 o
 -11   9   4        0.01      -32.43     60.68 o
 -10   9   4        8.18      -41.15     63.47 o
  -9   9   4        2.76       75.67     65.21 o
  -8   9   4       14.69      -37.99     39.02 o
  -7   9   4       15.27       37.39     33.98 o
  -6   9   4      440.10      445.74     86.86 o
  -5   9   4        3.79       30.87     29.70 o
  -4   9   4      152.35      125.64     48.68 o
  -3   9   4     1228.00     1174.28     74.67 o
  -2   9   4      342.64      357.52     41.97 o
  -1   9   4       11.74       30.60     26.78 o
   0   9   4      392.38      489.35     46.36 o
   1   9   4        3.19       13.35     27.34 o
   2   9   4        8.80      -17.59     18.49 o
   3   9   4      411.26      383.30     33.97 o
   4   9   4      124.92      134.03     28.22 o
   5   9   4       41.63      -12.93     34.97 o
   6   9   4        3.25       23.68     24.86 o
   7   9   4      141.45      183.17     32.13 o
   8   9   4        1.81       -9.19     27.06 o
   9   9   4       33.88       87.66     34.99 o
 -11  10   4        1.14       15.69     72.18 o
 -10  10   4       76.10       34.17     69.74 o
  -9  10   4        2.02       34.17     63.47 o
  -8  10   4       61.47      133.91     71.14 o
  -7  10   4        0.85       -6.99     46.55 o
  -6  10   4      185.24      258.12     46.23 o
  -5  10   4       31.19       24.72     43.74 o
  -4  10   4        3.59       10.19     29.70 o
  -3  10   4       37.28       -2.12     28.01 o
  -2  10   4        0.70        4.81     22.93 o
  -1  10   4      670.80      548.08     90.88 o
   0  10   4       24.09       17.52     29.22 o
   1  10   4       94.46      171.78     48.20 o
   2  10   4       87.46       75.12     31.50 o
   3  10   4       16.29      -21.96     21.96 o
   4  10   4       15.21       22.05     24.47 o
   5  10   4       31.92       24.58     25.55 o
   6  10   4        0.24      -22.89     25.41 o
   7  10   4        0.50       32.33     32.17 o
   8  10   4        2.11       -9.66     35.60 o
  -9  11   4      100.47      131.81     76.72 o
  -8  11   4       24.64       80.90     69.74 o
  -7  11   4        3.27       61.02     63.47 o
  -6  11   4      161.61      243.05     79.51 o
  -5  11   4       83.03      127.73     47.91 o
  -4  11   4       62.47       35.42     40.15 o
  -3  11   4       25.55      112.56     34.46 o
  -2  11   4       48.46       55.79     30.90 o
  -1  11   4       35.27       24.75     36.16 o
   0  11   4       72.47       99.08     34.62 o
   1  11   4       96.99       78.72     34.42 o
   2  11   4       10.26       26.39     27.65 o
   3  11   4       69.21       56.35     31.19 o
   4  11   4        0.54       -8.81     27.81 o
   5  11   4       51.43      110.09     38.84 o
   6  11   4       31.31       49.07     38.23 o
  -8  12   4        0.00       17.78     67.30 o
  -7  12   4       66.07       94.85     70.44 o
  -6  12   4        6.88      102.87     66.26 o
  -5  12   4       20.62       81.25     62.42 o
  -4  12   4        3.87      -50.91     50.91 o
  -3  12   4        5.25      -13.83     37.97 o
  -2  12   4       25.07       31.19     38.88 o
  -1  12   4        9.26        2.04     37.32 o
   0  12   4       46.34      134.00     60.85 o
   1  12   4       32.45       13.72     32.05 o
   2  12   4       41.22       -8.16     31.47 o
   3  12   4        6.17       -4.88     34.40 o
   4  12   4        2.52      -28.73     40.06 o
   5  12   4       16.12       78.88     48.40 o
  -5  13   4        1.63       15.69     65.56 o
  -4  13   4        2.93       34.13     41.91 o
  -3  13   4        0.84       19.63     41.46 o
  -2  13   4        9.78      -32.78     57.19 o
  -1  13   4        9.65      -10.11     54.05 o
   0  13   4       14.71      110.19     67.30 o
   1  13   4       57.29       -2.80     38.56 o
   2  13   4       55.52       46.81     43.50 o
 -15   1   5        1.48       26.58     41.49 o
 -14   1   5        0.07      -12.73     31.28 o
 -13   1   5       35.70       50.19     38.66 o
 -12   1   5        2.39       22.89     28.09 o
 -11   1   5      155.34      127.15     34.28 o
 -10   1   5        3.60       16.48     41.90 o
  -9   1   5      784.89      793.22     45.70 o
  -8   1   5      243.98      213.38     27.57 o
  -7   1   5        5.98        4.61     18.38 o
  -6   1   5      263.20      311.97     17.71 o
  -5   1   5      115.04      128.86     15.06 o
  -4   1   5       66.89       75.05     13.79 o
  -3   1   5        8.96        3.06      6.49 o
  -2   1   5       27.13       30.33      8.45 o
  -1   1   5      119.00      112.25     11.61 o
   0   1   5        2.12        8.75      9.67 o
   1   1   5       46.24       56.92      8.67 o
   2   1   5      378.16      373.83     13.12 o
   3   1   5      306.50      309.41     15.40 o
   4   1   5       17.76        3.77     11.44 o
   5   1   5      208.94      253.38     19.38 o
   6   1   5      785.69      778.59     32.01 o
   7   1   5       50.05       60.15     17.46 o
   8   1   5        8.12      -10.66     16.74 o
   9   1   5        3.09       -8.65     17.99 o
  10   1   5      131.47      144.19     25.07 o
  11   1   5       13.17      -12.35     20.74 o
 -15   2   5        3.67       53.58     44.65 o
 -14   2   5       39.22       28.07     34.78 o
 -13   2   5       45.17       37.85     30.79 o
 -12   2   5       31.63        1.62     28.19 o
 -11   2   5      875.01      941.35     55.92 o
 -10   2   5      747.62      713.97     46.97 o
  -9   2   5      160.18      119.19     28.89 o
  -8   2   5       35.46        0.13     20.31 o
  -7   2   5        1.75       -9.86     18.69 o
  -6   2   5       43.56       38.79     15.14 o
  -5   2   5       74.48       79.46     11.91 o
  -4   2   5      844.28      874.22     24.65 o
  -3   2   5      125.90      130.66     10.20 o
  -2   2   5      502.24      565.51     16.95 o
  -1   2   5       78.36       66.86     15.95 o
   0   2   5     1248.45     1230.66     36.42 o
   1   2   5       18.18       19.97      9.23 o
   2   2   5        0.08        2.70      8.02 o
   3   2   5      107.61       93.50     15.08 o
   4   2   5      106.20       64.51     15.52 o
   5   2   5        5.75       13.25     13.89 o
   6   2   5       89.07       76.56     17.59 o
   7   2   5       81.41       32.84     20.78 o
   8   2   5        6.58       31.79     18.52 o
   9   2   5       24.78       25.31     19.64 o
  10   2   5        7.71       -8.35     19.24 o
  11   2   5       52.82       71.41     24.16 o
 -15   3   5       35.10        5.83     51.03 o
 -14   3   5       86.82       33.53     35.43 o
 -13   3   5        6.76       13.92     31.49 o
 -12   3   5       30.89       26.48     29.86 o
 -11   3   5        5.51       23.15     25.38 o
 -10   3   5      341.52      361.00     37.48 o
  -9   3   5      283.97      222.77     33.82 o
  -8   3   5        0.41        2.40     32.48 o
  -7   3   5      145.96      161.96     26.27 o
  -6   3   5       43.08       32.73     14.54 o
  -5   3   5      193.97      216.19     16.38 o
  -4   3   5      338.53      355.06     15.75 o
  -3   3   5     1028.36     1080.02     20.51 o
  -2   3   5       11.94       10.61      7.71 o
  -1   3   5      139.03      155.24     14.80 o
   0   3   5      179.66      228.53     16.48 o
   1   3   5      140.72      135.57     10.40 o
   2   3   5      190.95      170.35     12.59 o
   3   3   5      214.02      204.74     17.67 o
   4   3   5        8.50        1.25     10.69 o
   5   3   5      190.59      225.57     22.58 o
   6   3   5      111.84      117.22     21.15 o
   7   3   5       86.96      109.65     19.80 o
   8   3   5        2.02        4.32     17.03 o
   9   3   5        1.73      -18.03     18.03 o
  10   3   5        5.67       20.39     20.32 o
  11   3   5       36.37       41.03     23.58 o
 -14   4   5        0.24        7.46     40.43 o
 -13   4   5       52.90       20.09     31.80 o
 -12   4   5        6.47      -26.77     26.77 o
 -11   4   5      116.96      114.61     32.19 o
 -10   4   5        3.56      -18.53     29.09 o
  -9   4   5       48.51       65.95     27.22 o
  -8   4   5        8.90       -4.15     31.11 o
  -7   4   5       14.15       20.92     30.60 o
  -6   4   5      173.04      166.84     24.97 o
  -5   4   5      148.64      142.27     17.56 o
  -4   4   5      895.81      952.06     27.79 o
  -3   4   5       15.35        9.18     10.38 o
  -2   4   5      657.17      694.81     22.78 o
  -1   4   5      158.89      179.86     14.32 o
   0   4   5       20.71       20.55     10.27 o
   1   4   5       82.47       91.53     14.33 o
   2   4   5       17.97       21.10     10.81 o
   3   4   5       27.71       17.16     16.07 o
   4   4   5       19.20       39.35     16.73 o
   5   4   5      720.03      741.51     35.35 o
   6   4   5       44.13       18.81     20.96 o
   7   4   5       25.95       40.63     20.42 o
   8   4   5      197.55      177.13     24.68 o
   9   4   5        5.53       -1.15     20.09 o
  10   4   5        4.67        4.24     21.82 o
  11   4   5       54.84       53.95     24.98 o
 -14   5   5       18.74       65.01     51.41 o
 -13   5   5       40.74       43.71     45.15 o
 -12   5   5      251.26      268.40     41.29 o
 -11   5   5      149.97      129.68     33.28 o
 -10   5   5       72.58       60.59     37.25 o
  -9   5   5        0.71       12.57     24.09 o
  -8   5   5       53.40       36.90     30.84 o
  -7   5   5       17.54       37.84     24.26 o
  -6   5   5       84.96      108.11     43.89 o
  -5   5   5      218.62      221.21     25.99 o
  -4   5   5      205.68      239.17     19.23 o
  -3   5   5        0.08      -10.41     10.41 o
  -2   5   5      154.68      151.11     16.82 o
  -1   5   5       76.27       90.59     19.45 o
   0   5   5       52.92       27.00     13.44 o
   1   5   5       84.38       65.36     15.24 o
   2   5   5        0.00      -12.66     12.66 o
   3   5   5        4.38      -12.63     15.67 o
   4   5   5      375.02      358.39     27.30 o
   5   5   5       52.48       58.67     19.73 o
   6   5   5       39.07       60.07     20.20 o
   7   5   5        9.70      -21.96     21.96 o
   8   5   5      284.29      331.60     32.45 o
   9   5   5       78.92       71.36     23.41 o
  10   5   5       44.23       51.31     23.85 o
 -13   6   5        0.23      -18.27     37.68 o
 -12   6   5      227.71      279.02     48.86 o
 -11   6   5      239.91      249.90     39.36 o
 -10   6   5      182.85      146.98     34.14 o
  -9   6   5      346.70      281.38     35.84 o
  -8   6   5      208.42      181.88     31.70 o
  -7   6   5       28.72      -21.96     22.60 o
  -6   6   5       57.48       63.61     25.68 o
  -5   6   5       14.10       -5.81     18.83 o
  -4   6   5       38.69       35.16     38.15 o
  -3   6   5      152.34      230.65     46.65 o
  -2   6   5      278.71      272.10     24.78 o
  -1   6   5        0.17        4.29     12.90 o
   0   6   5       31.65       14.14     17.14 o
   1   6   5       10.04       22.65     16.90 o
   2   6   5       36.14        4.99     17.04 o
   3   6   5      284.39      271.67     25.85 o
   4   6   5        0.51       -6.06     28.64 o
   5   6   5       59.63       85.45     21.77 o
   6   6   5       25.26       20.69     20.47 o
   7   6   5       33.26       30.89     23.31 o
   8   6   5       79.25       24.25     23.95 o
   9   6   5       19.97       19.75     23.65 o
  10   6   5       97.01       76.89     26.38 o
 -13   7   5       11.37      -48.19     48.19 o
 -12   7   5       26.81       69.98     40.31 o
 -11   7   5      172.16      168.39     37.96 o
 -10   7   5        4.01      -15.13     38.26 o
  -9   7   5        4.08      -17.93     25.52 o
  -8   7   5      782.07      882.17     66.69 o
  -7   7   5       72.61       45.32     37.80 o
  -6   7   5       24.92       33.55     38.86 o
  -5   7   5      148.02      122.29     32.85 o
  -4   7   5      223.42      240.53     34.95 o
  -3   7   5      270.59      284.53     33.86 o
  -2   7   5       85.45       67.40     20.87 o
  -1   7   5       49.16       -6.16     21.55 o
   0   7   5       91.20       85.97     23.45 o
   1   7   5       27.22       15.26     17.73 o
   2   7   5      258.07      280.44     26.92 o
   3   7   5      242.99      289.33     33.84 o
   4   7   5       33.09       34.52     20.55 o
   5   7   5       64.45       58.71     33.39 o
   6   7   5       22.76       20.34     22.63 o
   7   7   5        5.71        5.47     22.83 o
   8   7   5      123.99      157.21     31.19 o
   9   7   5        1.85       35.80     26.70 o
 -12   8   5        4.91      -28.25     48.33 o
 -11   8   5        4.47      -35.38     35.38 o
 -10   8   5        9.68        1.45     28.61 o
  -9   8   5      130.04       99.68     33.57 o
  -8   8   5        0.33       46.87     32.60 o
  -7   8   5      312.27      333.75     44.63 o
  -6   8   5      388.75      320.40     66.56 o
  -5   8   5        6.31        2.91     26.84 o
  -4   8   5      609.19      644.03     49.89 o
  -3   8   5      480.26      499.26     60.55 o
  -2   8   5       52.24       99.27     23.55 o
  -1   8   5      126.89      118.35     33.98 o
   0   8   5      181.38      188.66     32.87 o
   1   8   5      195.74      164.08     24.52 o
   2   8   5      214.51      216.82     26.60 o
   3   8   5       34.97       39.70     21.22 o
   4   8   5        4.41      -19.84     19.84 o
   5   8   5      146.60      168.31     27.98 o
   6   8   5        3.04       49.19     24.64 o
   7   8   5        5.94        7.32     23.90 o
   8   8   5        2.17      -10.42     25.40 o
 -11   9   5        1.66      -10.46     62.07 o
 -10   9   5       37.25       20.52     44.99 o
  -9   9   5        3.43       -1.74     60.41 o
  -8   9   5       53.48       15.64     34.78 o
  -7   9   5       11.27        2.38     32.38 o
  -6   9   5       37.36       57.08     32.39 o
  -5   9   5       57.39       89.99     34.09 o
  -4   9   5      653.68      544.36     50.30 o
  -3   9   5       87.25      147.04     32.25 o
  -2   9   5      739.55      739.89     51.57 o
  -1   9   5       94.49       56.30     30.32 o
   0   9   5      423.90      352.15     42.40 o
   1   9   5       26.79       15.81     22.11 o
   2   9   5      269.92      216.33     36.92 o
   3   9   5        9.17       -0.04     25.49 o
   4   9   5       13.57       39.99     23.66 o
   5   9   5        1.73        3.76     23.82 o
   6   9   5       13.58       40.59     26.95 o
   7   9   5        0.02      -23.50     23.50 o
 -10  10   5       35.32      -35.22     65.21 o
  -9  10   5        0.54       11.51     58.58 o
  -8  10   5        0.00      -12.74     40.40 o
  -7  10   5       35.04       32.95     37.81 o
  -6  10   5        0.68       38.99     35.54 o
  -5  10   5      226.96      251.37     43.92 o
  -4  10   5       14.56       22.93     29.23 o
  -3  10   5       23.09       28.21     29.15 o
  -2  10   5     1381.70     1284.94     62.12 o
  -1  10   5       14.05       29.31     31.75 o
   0  10   5      302.10      332.07     51.47 o
   1  10   5       17.43        6.75     26.78 o
   2  10   5      172.85      273.35     49.26 o
   3  10   5       19.71       26.27     25.35 o
   4  10   5       55.30       66.65     30.78 o
   5  10   5       13.64        4.75     25.78 o
   6  10   5        7.44        7.10     26.35 o
  -9  11   5       50.94       33.13     70.44 o
  -8  11   5        6.99        7.32     66.60 o
  -7  11   5        1.52      -22.39     41.04 o
  -6  11   5       31.15       50.61     43.12 o
  -5  11   5      275.34      304.72     48.22 o
  -4  11   5        9.64      -17.28     42.70 o
  -3  11   5       22.73       38.27     27.07 o
  -2  11   5      210.93      242.62     69.80 o
  -1  11   5      296.85      300.09     60.21 o
   0  11   5      177.34      159.66     39.39 o
   1  11   5      143.64      118.27     31.41 o
   2  11   5      128.61      139.37     34.83 o
   3  11   5       30.09      -22.53     26.87 o
   4  11   5       13.58      -24.73     24.73 o
   5  11   5       51.35       74.36     33.65 o
  -6  12   5      174.55      210.62     75.67 o
  -5  12   5       54.16       33.13     58.23 o
  -4  12   5       22.42       40.67     33.78 o
  -3  12   5       19.66       22.34     32.16 o
  -2  12   5        0.00      -35.38     35.38 o
  -1  12   5       54.74      -13.25     34.82 o
   0  12   5      110.47       80.78     39.67 o
   1  12   5        9.81      -10.81     28.62 o
   2  12   5        0.01       -1.48     29.59 o
   3  12   5       53.91       50.38     34.25 o
 -15   0   6        4.58       -9.12     49.31 o
 -14   0   6        5.65        2.63     47.08 o
 -13   0   6        2.07      -33.39     38.95 o
 -12   0   6       47.87       63.59     43.70 o
 -11   0   6       75.64      -26.38     33.36 o
 -10   0   6       19.78       60.23     36.14 o
  -9   0   6     3451.55     3388.04    113.66 o
  -8   0   6      274.05      256.40     54.22 o
  -7   0   6      185.96      187.77     34.48 o
  -6   0   6        0.37      -36.23     39.40 o
  -5   0   6      101.17       77.71     27.27 o
  -4   0   6        0.12       12.71      8.78 o
  -3   0   6      629.28      674.47     21.62 o
  -2   0   6       35.07       49.17     23.01 o
  -1   0   6       99.30      130.42     24.41 o
   0   0   6      171.58      175.20     18.45 o
   1   0   6      365.03      356.37     16.97 o
   2   0   6       79.50       88.97     12.67 o
   3   0   6       42.54       54.11     20.32 o
   4   0   6      159.67      152.32     23.35 o
   5   0   6      389.06      350.15     31.62 o
   6   0   6      323.27      277.47     32.12 o
   7   0   6       30.82       15.53     23.91 o
   8   0   6       40.50       14.05     27.76 o
   9   0   6       71.51       72.13     30.10 o
  10   0   6       30.17       11.30     28.96 o
 -15   1   6        1.26       -8.61     34.82 o
 -14   1   6       17.30       -3.96     31.28 o
 -13   1   6        1.93       22.59     29.88 o
 -12   1   6      301.89      392.40     42.50 o
 -11   1   6        0.70      -26.15     26.15 o
 -10   1   6       94.93      168.74     33.31 o
  -9   1   6      109.67      111.45     26.49 o
  -8   1   6     1245.70     1181.57     49.71 o
  -7   1   6        6.87       -8.42     17.11 o
  -6   1   6      653.69      623.26     29.04 o
  -5   1   6        2.73       -4.08     12.36 o
  -4   1   6       52.44       60.92      8.62 o
  -3   1   6       47.63       39.55      8.08 o
  -2   1   6      553.45      595.10     21.79 o
  -1   1   6      474.11      565.09     28.99 o
   0   1   6       14.33       24.23     15.91 o
   1   1   6      373.06      364.48     14.24 o
   2   1   6      181.32      164.88     11.31 o
   3   1   6        5.21        6.15      9.35 o
   4   1   6      423.57      432.08     22.09 o
   5   1   6      256.81      253.22     22.84 o
   6   1   6       46.86       45.29     16.50 o
   7   1   6        2.57      -15.16     15.16 o
   8   1   6       83.37       84.19     20.35 o
   9   1   6       32.83       40.97     20.19 o
  10   1   6       17.79       21.04     21.30 o
 -14   2   6        6.92       33.20     33.70 o
 -13   2   6      155.89       79.52     33.33 o
 -12   2   6       21.49       63.21     31.01 o
 -11   2   6       10.52        8.87     26.92 o
 -10   2   6        0.63       16.02     24.48 o
  -9   2   6        0.00        1.92     22.23 o
  -8   2   6      443.71      378.98     33.46 o
  -7   2   6      443.18      498.16     33.91 o
  -6   2   6       56.77       73.09     16.50 o
  -5   2   6      882.30      874.33     26.05 o
  -4   2   6      347.89      370.89     17.16 o
  -3   2   6      676.30      674.92     25.05 o
  -2   2   6      689.80      772.86     29.28 o
  -1   2   6      203.84      229.34     20.32 o
   0   2   6      322.81      285.77     20.38 o
   1   2   6      126.65      125.37     15.35 o
   2   2   6      287.71      293.63     16.60 o
   3   2   6      349.22      391.82     18.13 o
   4   2   6       11.36       29.58     15.10 o
   5   2   6      600.50      647.42     28.68 o
   6   2   6      178.03      151.68     25.39 o
   7   2   6       31.36       14.62     17.58 o
   8   2   6       51.62       60.60     20.11 o
   9   2   6        3.29       -6.02     19.25 o
  10   2   6        0.15        8.35     21.86 o
 -14   3   6      222.89      292.02     44.72 o
 -13   3   6        2.69       18.78     31.64 o
 -12   3   6        4.53       32.42     30.27 o
 -11   3   6        3.27      -32.47     34.16 o
 -10   3   6      278.43      225.76     33.29 o
  -9   3   6      160.66      177.88     29.44 o
  -8   3   6       33.86       56.54     22.60 o
  -7   3   6        4.63       -8.93     18.66 o
  -6   3   6       30.19       34.54     18.72 o
  -5   3   6        0.12       -8.96     12.09 o
  -4   3   6       27.03       34.67     10.84 o
  -3   3   6      440.50      490.14     18.37 o
  -2   3   6      128.08      137.22     17.28 o
  -1   3   6      187.16      209.53     21.14 o
   0   3   6        3.69        4.39     14.98 o
   1   3   6       60.74       83.22     13.76 o
   2   3   6       14.81       13.34     10.54 o
   3   3   6       11.99        3.10     15.13 o
   4   3   6      520.88      534.32     32.34 o
   5   3   6       11.20       11.99     16.70 o
   6   3   6      865.53      825.11     35.21 o
   7   3   6      173.70      199.95     23.33 o
   8   3   6       10.22      -12.78     17.71 o
   9   3   6        0.03      -16.85     19.77 o
  10   3   6        5.10      -20.99     20.99 o
 -14   4   6       16.60       21.88     35.19 o
 -13   4   6       86.93       72.67     52.19 o
 -12   4   6       10.78       65.21     31.66 o
 -11   4   6      163.44      164.11     33.98 o
 -10   4   6      178.13      170.50     32.43 o
  -9   4   6        0.03       -7.63     29.39 o
  -8   4   6       97.44       82.84     24.52 o
  -7   4   6       44.81       55.08     22.73 o
  -6   4   6      352.13      322.09     29.66 o
  -5   4   6       60.99       30.27     16.99 o
  -4   4   6       44.16       38.94     10.82 o
  -3   4   6        6.01       10.96     12.07 o
  -2   4   6        5.94       28.80     11.21 o
  -1   4   6      721.79      719.20     38.71 o
   0   4   6       27.75       17.04     12.77 o
   1   4   6       42.74       50.98     17.74 o
   2   4   6        8.67       -3.19     10.85 o
   3   4   6      145.77      116.11     16.12 o
   4   4   6      603.16      579.60     38.64 o
   5   4   6      238.95      263.62     25.70 o
   6   4   6       11.10       35.48     25.08 o
   7   4   6      101.51      113.72     22.09 o
   8   4   6        0.15       -9.76     18.54 o
   9   4   6       50.71       28.74     22.07 o
 -13   5   6        0.02        0.53     31.20 o
 -12   5   6        9.29      -26.45     40.37 o
 -11   5   6       62.48       34.77     29.65 o
 -10   5   6       17.42       12.41     37.20 o
  -9   5   6       69.92      117.86     30.11 o
  -8   5   6      155.57      164.53     29.38 o
  -7   5   6        0.14       16.82     21.65 o
  -6   5   6       61.49       91.77     23.75 o
  -5   5   6      463.90      468.03     32.38 o
  -4   5   6      242.21      253.37     25.16 o
  -3   5   6       29.89       19.13     13.26 o
  -2   5   6       11.43        9.04     13.38 o
  -1   5   6      418.52      465.46     21.01 o
   0   5   6      105.80      116.94     14.35 o
   1   5   6        0.02      -11.81     11.81 o
   2   5   6      112.66       97.85     16.01 o
   3   5   6      442.17      414.58     32.16 o
   4   5   6      162.21      194.32     28.50 o
   5   5   6      225.70      223.90     25.38 o
   6   5   6        3.18       -3.54     18.94 o
   7   5   6        5.22      -14.11     19.90 o
   8   5   6       27.29       25.09     21.96 o
   9   5   6       31.49       29.14     23.33 o
 -13   6   6        0.08       28.15     33.65 o
 -12   6   6      176.99      161.57     39.23 o
 -11   6   6      303.72      293.49     41.94 o
 -10   6   6      107.66      122.69     32.96 o
  -9   6   6       24.85       24.91     27.28 o
  -8   6   6       81.24       75.74     27.76 o
  -7   6   6        9.33       29.25     26.68 o
  -6   6   6       41.28       28.92     21.91 o
  -5   6   6      158.56      127.94     40.26 o
  -4   6   6       53.01       48.86     31.24 o
  -3   6   6      211.87      237.25     30.37 o
  -2   6   6       62.98       64.61     18.95 o
  -1   6   6        5.79       36.32     17.34 o
   0   6   6      248.78      301.16     29.18 o
   1   6   6      179.78      181.16     21.37 o
   2   6   6       47.83       40.66     18.31 o
   3   6   6       31.09       32.28     19.15 o
   4   6   6        6.91        3.76     20.08 o
   5   6   6        2.97       -4.77     19.25 o
   6   6   6      101.41       58.63     22.31 o
   7   6   6        3.92      -18.90     27.05 o
   8   6   6       25.72       10.38     30.12 o
 -12   7   6       15.39        5.74     32.11 o
 -11   7   6        2.46      -14.19     31.90 o
 -10   7   6       19.60       -1.04     29.66 o
  -9   7   6       28.36       24.11     28.34 o
  -8   7   6       35.48      -24.40     24.40 o
  -7   7   6       61.17       38.98     25.92 o
  -6   7   6      165.47      158.76     32.96 o
  -5   7   6      337.65      325.49     39.77 o
  -4   7   6      551.53      587.75     45.56 o
  -3   7   6      510.58      583.33     43.50 o
  -2   7   6        1.93       23.85     23.01 o
  -1   7   6      183.37      148.95     29.12 o
   0   7   6        0.10       30.93     20.62 o
   1   7   6      304.72      268.95     25.91 o
   2   7   6        1.94        4.82     20.80 o
   3   7   6      107.68      111.08     22.44 o
   4   7   6       13.25       24.90     21.34 o
   5   7   6       76.28       91.27     24.06 o
   6   7   6       90.36       84.31     25.84 o
   7   7   6      160.93      172.77     29.29 o
   8   7   6        0.52      -14.87     24.65 o
 -11   8   6        0.28      -26.92     30.57 o
 -10   8   6       69.07       14.68     31.14 o
  -9   8   6        7.75       45.43     29.93 o
  -8   8   6       15.73       26.34     34.19 o
  -7   8   6      102.86       95.70     35.26 o
  -6   8   6        0.13       36.18     28.29 o
  -5   8   6      105.81      123.78     54.57 o
  -4   8   6      210.94      187.65     34.34 o
  -3   8   6       33.48       49.42     21.43 o
  -2   8   6       72.39       69.87     28.46 o
  -1   8   6      225.40      149.80     32.04 o
   0   8   6      693.48      687.32     49.53 o
   1   8   6        0.36      -18.40     18.40 o
   2   8   6       19.89       28.14     21.64 o
   3   8   6       63.95       69.49     22.81 o
   4   8   6       45.14      -15.82     25.86 o
   5   8   6        0.13      -21.48     21.48 o
   6   8   6        9.65       53.31     25.20 o
   7   8   6       17.29      -23.54     23.54 o
 -10   9   6       52.74        9.05     37.70 o
  -9   9   6       60.53       13.20     35.09 o
  -8   9   6        8.05      -11.67     40.15 o
  -7   9   6       37.04       46.74     56.88 o
  -6   9   6       18.39       33.64     32.93 o
  -5   9   6        0.03       43.51     28.77 o
  -4   9   6      121.85      121.71     33.12 o
  -3   9   6       27.78        2.56     22.92 o
  -2   9   6       28.95       76.73     30.10 o
  -1   9   6       14.29       22.37     29.07 o
   0   9   6      159.21       91.71     31.98 o
   1   9   6        6.86        0.19     22.29 o
   2   9   6       63.99       -8.90     21.81 o
   3   9   6       84.78       57.29     24.72 o
   4   9   6       20.35       35.35     25.99 o
   5   9   6       18.10       -7.22     25.06 o
   6   9   6        2.22      -23.58     23.58 o
  -9  10   6        1.21       26.06     39.25 o
  -8  10   6       21.46       56.72     38.58 o
  -7  10   6       82.24      186.51     61.82 o
  -6  10   6       52.77       71.75     35.19 o
  -5  10   6       34.20        0.85     30.17 o
  -4  10   6      221.91      323.12     45.04 o
  -3  10   6      135.16      147.69     30.72 o
  -2  10   6       12.27       65.63     32.63 o
  -1  10   6      130.21      124.50     35.61 o
   0  10   6       21.74       13.63     30.57 o
   1  10   6      406.83      427.35     54.46 o
   2  10   6       62.96       88.57     30.08 o
   3  10   6       43.61       35.26     24.54 o
   4  10   6       36.96       81.31     29.01 o
   5  10   6       14.79       36.67     27.74 o
  -7  11   6       18.21       31.46     36.81 o
  -6  11   6        2.03       -9.77     34.33 o
  -5  11   6      368.07      307.55     46.99 o
  -4  11   6       61.32       17.76     27.45 o
  -3  11   6       79.92       90.59     39.72 o
  -2  11   6        6.45       89.01     35.61 o
  -1  11   6       11.44       -6.81     31.28 o
   0  11   6        9.54       26.59     32.88 o
   1  11   6       47.82       61.47     29.43 o
   2  11   6       67.82       32.10     29.15 o
   3  11   6        0.54      -26.51     27.44 o
  -4  12   6        4.70       28.89     30.45 o
  -3  12   6        3.85       22.47     35.76 o
  -2  12   6        2.11      -10.94     42.30 o
  -1  12   6        0.24       20.64     35.44 o
 -14   1   7        0.01      -28.44     30.60 o
 -13   1   7        5.32      -26.87     26.87 o
 -12   1   7       35.57       82.12     30.89 o
 -11   1   7        2.06      -22.43     22.43 o
 -10   1   7       12.76       -4.77     24.56 o
  -9   1   7       23.42       39.65     23.79 o
  -8   1   7      214.57      200.49     26.42 o
  -7   1   7       57.20       54.21     20.04 o
  -6   1   7      348.85      350.22     26.43 o
  -5   1   7        0.36       -8.33     12.65 o
  -4   1   7      417.23      399.05     16.57 o
  -3   1   7       96.41      128.32     13.16 o
  -2   1   7      526.40      583.02     22.07 o
  -1   1   7      160.32      166.73     14.57 o
   0   1   7        0.01       -0.24     10.40 o
   1   1   7      150.44      148.32     16.69 o
   2   1   7      126.28      147.71     17.19 o
   3   1   7        9.06        4.51     10.58 o
   4   1   7        0.63      -11.95     13.03 o
   5   1   7        7.15        0.27     15.28 o
   6   1   7       25.27       16.31     16.40 o
   7   1   7       49.97       75.00     19.96 o
   8   1   7      160.03      150.47     23.45 o
   9   1   7        3.46      -18.42     19.90 o
 -14   2   7        2.19       -0.12     31.14 o
 -13   2   7        4.62      -26.15     28.47 o
 -12   2   7       62.34       50.29     29.84 o
 -11   2   7        8.37       18.95     26.67 o
 -10   2   7      194.97      166.89     49.98 o
  -9   2   7      271.65      284.86     32.66 o
  -8   2   7      316.52      274.54     29.63 o
  -7   2   7      202.90      177.36     31.72 o
  -6   2   7       58.43       54.27     19.18 o
  -5   2   7      337.55      328.19     20.87 o
  -4   2   7      125.84      144.56     15.33 o
  -3   2   7       45.15       42.72     14.14 o
  -2   2   7      125.32      128.09     17.44 o
  -1   2   7       15.13       12.24     14.40 o
   0   2   7      410.06      459.60     25.30 o
   1   2   7       89.73      108.94     18.13 o
   2   2   7      146.32      116.23     15.58 o
   3   2   7      580.21      576.43     21.58 o
   4   2   7      148.41      166.69     17.29 o
   5   2   7       44.60       19.00     15.51 o
   6   2   7        4.14       -6.00     16.41 o
   7   2   7      110.81      131.78     21.77 o
   8   2   7      172.72      163.48     23.82 o
 -13   3   7      108.25      101.77     35.83 o
 -12   3   7        2.90      -22.31     30.80 o
 -11   3   7       37.41       20.80     27.22 o
 -10   3   7       22.27      -14.44     23.70 o
  -9   3   7      258.64      244.25     32.05 o
  -8   3   7       69.61       49.68     22.75 o
  -7   3   7      218.05      209.20     26.70 o
  -6   3   7       45.48       43.35     19.59 o
  -5   3   7       62.97       58.16     15.39 o
  -4   3   7       78.74       72.71     12.86 o
  -3   3   7        0.00       11.87     13.46 o
  -2   3   7       62.05       66.61     21.33 o
  -1   3   7      179.20      169.29     24.73 o
   0   3   7      313.52      318.49     55.10 o
   1   3   7      171.33      150.12     25.22 o
   2   3   7      143.57      149.65     20.16 o
   3   3   7       11.15        3.17     11.78 o
   4   3   7       15.11       13.08     16.10 o
   5   3   7       44.70       25.20     16.13 o
   6   3   7      363.12      342.20     26.16 o
   7   3   7       17.87       42.06     28.72 o
   8   3   7       51.77       63.96     21.84 o
 -13   4   7       32.97       47.77     32.61 o
 -12   4   7        5.53      -21.76     27.20 o
 -11   4   7       42.19       23.41     29.44 o
 -10   4   7       13.69       19.62     25.84 o
  -9   4   7      412.74      417.74     41.22 o
  -8   4   7       17.50       -3.80     20.93 o
  -7   4   7      132.34      154.81     25.46 o
  -6   4   7        5.17      -12.57     18.73 o
  -5   4   7       39.25       30.05     15.41 o
  -4   4   7        6.85       16.61     13.01 o
  -3   4   7      282.67      285.62     28.22 o
  -2   4   7      156.77      144.46     21.69 o
  -1   4   7      321.78      341.35     64.51 o
   0   4   7       35.37       56.10     17.19 o
   1   4   7      447.67      522.76     30.27 o
   2   4   7       19.74       24.07     18.37 o
   3   4   7       38.47       48.19     13.62 o
   4   4   7      117.02       71.81     21.86 o
   5   4   7       36.54       29.45     23.87 o
   6   4   7      124.59       84.24     27.98 o
   7   4   7       27.77       17.26     19.27 o
   8   4   7        0.15      -19.54     19.54 o
 -13   5   7        8.02       53.25     34.17 o
 -12   5   7       24.59       55.15     32.91 o
 -11   5   7       82.36       80.47     31.88 o
 -10   5   7       51.02       47.88     31.34 o
  -9   5   7        0.00        3.64     23.86 o
  -8   5   7      416.07      401.67     54.61 o
  -7   5   7        5.51        5.16     21.11 o
  -6   5   7       84.80       64.91     25.92 o
  -5   5   7       12.01       -7.26     17.90 o
  -4   5   7       24.19       28.56     16.69 o
  -3   5   7        0.05      -13.25     18.57 o
  -2   5   7       42.50       23.01     21.03 o
  -1   5   7       94.56       87.07     19.93 o
   0   5   7       95.35       99.14     21.34 o
   1   5   7        3.61        3.34     17.89 o
   2   5   7      165.52      174.10     16.24 o
   3   5   7       81.50      109.49     20.64 o
   4   5   7      169.13      213.98     23.48 o
   5   5   7        0.52       19.36     19.11 o
   6   5   7       59.06       64.13     22.03 o
   7   5   7       15.53       -4.46     28.32 o
 -12   6   7       36.88       32.87     33.97 o
 -11   6   7       16.18       21.12     33.46 o
 -10   6   7        2.22       -4.23     26.72 o
  -9   6   7        0.00       29.78     26.60 o
  -8   6   7      183.77      166.81     31.56 o
  -7   6   7        8.39      -19.64     31.02 o
  -6   6   7        6.00       58.89     23.74 o
  -5   6   7      165.58      159.80     30.74 o
  -4   6   7       26.45       42.88     31.81 o
  -3   6   7       29.74       32.97     21.79 o
  -2   6   7      119.53      121.05     21.96 o
  -1   6   7        3.94        1.37     14.32 o
   0   6   7       56.77       35.56     13.90 o
   1   6   7      213.98      211.76     18.15 o
   2   6   7       33.23       28.42     16.89 o
   3   6   7       64.79       35.27     18.43 o
   4   6   7       13.51       28.06     20.17 o
   5   6   7       49.22       61.76     22.40 o
   6   6   7       38.41       22.33     22.54 o
   7   6   7       13.61       -6.47     22.39 o
 -11   7   7        5.56        1.75     31.23 o
 -10   7   7        0.24      -14.29     28.06 o
  -9   7   7        2.80       43.06     27.93 o
  -8   7   7      207.75      224.43     34.66 o
  -7   7   7       74.94      107.17     59.21 o
  -6   7   7        9.53        4.55     27.04 o
  -5   7   7       15.16       36.50     26.88 o
  -4   7   7      155.66      106.55     29.89 o
  -3   7   7      173.46      196.38     32.03 o
  -2   7   7      554.36      582.70     41.97 o
  -1   7   7      266.68      312.53     32.84 o
   0   7   7        0.00       18.89     19.63 o
   1   7   7        1.29       31.11     21.98 o
   2   7   7       31.25       67.27     29.09 o
   3   7   7       10.12       19.56     22.77 o
   4   7   7       60.39       30.35     20.92 o
   5   7   7        0.00       -9.52     20.53 o
   6   7   7       25.77        7.64     23.24 o
 -10   8   7       63.52      137.47     37.43 o
  -9   8   7       49.08       46.78     37.86 o
  -8   8   7        0.04       18.47     34.41 o
  -7   8   7      192.53      276.28     44.90 o
  -6   8   7       82.03       63.89     35.08 o
  -5   8   7        6.80       -7.31     26.05 o
  -4   8   7      122.73      106.14     30.66 o
  -3   8   7       56.94       25.45     28.37 o
  -2   8   7      704.78      699.90     50.13 o
  -1   8   7        2.26        3.19     24.41 o
   0   8   7        5.76       -0.03     21.39 o
   1   8   7        1.11       -8.43     18.98 o
   2   8   7       43.15       -8.40     19.78 o
   3   8   7        0.66        7.02     21.37 o
   4   8   7        1.75       -1.49     22.27 o
   5   8   7       81.02       58.10     25.59 o
  -9   9   7        1.37       82.86     39.82 o
  -8   9   7        2.44      -25.41     33.40 o
  -7   9   7       43.65       89.76     37.50 o
  -6   9   7       58.30       40.39     31.67 o
  -5   9   7        8.32      -26.62     26.62 o
  -4   9   7       11.62       14.11     23.66 o
  -3   9   7      185.43      148.02     73.35 o
  -2   9   7       60.68       67.27     32.97 o
  -1   9   7       43.41       27.52     27.74 o
   0   9   7       38.14       33.78     24.32 o
   1   9   7       59.84       61.10     26.32 o
   2   9   7       65.02       89.71     24.47 o
   3   9   7      110.43       64.25     26.05 o
   4   9   7      129.68      142.43     39.21 o
  -7  10   7       56.62      -11.26     33.84 o
  -6  10   7       31.75       57.86     36.63 o
  -5  10   7       18.17       -1.26     54.54 o
  -4  10   7       93.98       78.78     28.53 o
  -3  10   7       21.93       23.40     39.79 o
  -2  10   7        0.76       12.51     29.45 o
  -1  10   7       55.67       65.54     45.12 o
   0  10   7      139.74       99.84     29.15 o
   1  10   7        4.45      -10.24     24.46 o
   2  10   7       67.09       75.87     29.14 o
  -4  11   7      105.15       79.05     45.59 o
  -3  11   7       19.67      -30.60     30.60 o
  -2  11   7       11.35       35.09     32.57 o
  -1  11   7       12.41      -27.64     27.64 o
 -13   0   8       75.36       83.66     48.88 o
 -12   0   8        0.00      -34.58     38.88 o
 -11   0   8      131.53       83.69     38.57 o
 -10   0   8       63.27      102.87     47.42 o
  -9   0   8       56.04       44.86     32.92 o
  -8   0   8      484.76      513.44     50.79 o
  -7   0   8      225.70      228.42     37.31 o
  -6   0   8      210.80      167.34     54.92 o
  -5   0   8     1707.49     1634.36     44.66 o
  -4   0   8       11.01        3.51     22.67 o
  -3   0   8      919.96     1120.76     60.33 o
   0   0   8      698.90      709.16     32.55 o
   1   0   8       65.79       58.81     22.49 o
   2   0   8        4.83        8.64     20.83 o
   3   0   8        1.03        8.01     17.04 o
   4   0   8        0.02       21.07     24.46 o
   5   0   8       65.22       58.66     24.44 o
   6   0   8       75.24      103.05     44.83 o
   7   0   8      179.88      157.21     53.93 o
 -13   1   8       36.98       59.88     33.20 o
 -12   1   8        6.69        9.27     27.69 o
 -11   1   8      159.70      161.83     33.03 o
 -10   1   8        6.54       -8.58     23.24 o
  -9   1   8       55.83       48.63     23.85 o
  -8   1   8      144.35      138.05     24.77 o
  -7   1   8     1033.98     1088.93     69.58 o
  -6   1   8       46.06       41.10     17.66 o
  -5   1   8       21.83       20.98     12.45 o
  -4   1   8        0.25      -11.94     11.94 o
  -3   1   8      160.75      182.29     19.15 o
  -2   1   8      670.00      678.66     36.73 o
  -1   1   8       66.29       69.86     22.27 o
   0   1   8       48.93       45.03     21.68 o
   1   1   8       24.98       18.90     21.52 o
   2   1   8       34.27       43.59     15.24 o
   3   1   8       15.59       25.61     15.11 o
   4   1   8       20.98       -6.02     14.14 o
   5   1   8        1.52        8.17     15.79 o
   6   1   8        1.14        2.63     17.63 o
   7   1   8       90.39      100.36     24.90 o
 -13   2   8        0.24       -0.39     29.76 o
 -12   2   8       88.97       85.14     32.10 o
 -11   2   8       16.71       15.59     25.82 o
 -10   2   8      124.68      149.80     29.67 o
  -9   2   8      206.75      212.16     29.04 o
  -8   2   8       69.99       33.81     21.53 o
  -7   2   8      624.95      657.26     36.18 o
  -6   2   8      159.87      178.85     22.34 o
  -5   2   8       39.70       50.95     15.18 o
  -4   2   8       82.25       75.96     16.17 o
  -3   2   8        0.02       -2.18     32.43 o
  -2   2   8      549.58      574.05     27.79 o
  -1   2   8       59.34       42.56     15.20 o
   0   2   8      151.38      102.31     24.21 o
   1   2   8      222.25      259.66     26.86 o
   2   2   8       60.72       55.43     17.14 o
   3   2   8       14.87       -5.96     14.87 o
   4   2   8        0.02        7.91     17.04 o
   5   2   8        0.01       -7.85     15.17 o
   6   2   8       37.41       35.68     18.48 o
   7   2   8       22.81      -17.93     17.93 o
 -12   3   8        2.19       25.70     28.57 o
 -11   3   8       41.62       51.66     28.70 o
 -10   3   8      216.30      145.99     30.48 o
  -9   3   8       59.03       71.18     25.96 o
  -8   3   8       13.01        1.36     20.89 o
  -7   3   8      295.94      294.08     32.92 o
  -6   3   8      211.71      230.61     24.31 o
  -5   3   8      136.71      141.82     26.90 o
  -4   3   8       62.72       43.18     15.95 o
  -3   3   8        0.43       -0.74     25.61 o
  -2   3   8       22.45       29.04     20.57 o
  -1   3   8       23.23       33.02     21.22 o
   0   3   8      217.52      184.37     66.63 o
   1   3   8        7.37        4.98     22.96 o
   2   3   8      162.37      171.71     21.65 o
   3   3   8       40.55       41.38     19.82 o
   4   3   8        1.59      -19.98     19.98 o
   5   3   8        3.38        7.49     16.08 o
   6   3   8      243.43      235.99     23.50 o
 -12   4   8       14.98       58.50     32.21 o
 -11   4   8        4.80      -28.34     28.34 o
 -10   4   8        7.34       -7.90     35.23 o
  -9   4   8       47.41       71.28     26.65 o
  -8   4   8       19.78        0.07     21.02 o
  -7   4   8       28.25       -2.39     20.49 o
  -6   4   8        6.75        3.85     18.08 o
  -5   4   8       87.70       94.71     15.28 o
  -4   4   8       25.48       14.35     37.84 o
  -3   4   8       76.58       22.84     69.39 o
  -2   4   8       52.41       22.55     79.33 o
  -1   4   8       47.16       34.64     22.51 o
   0   4   8        3.79       17.18     24.39 o
   1   4   8       72.56       34.11     24.10 o
   2   4   8       35.09       25.72     19.30 o
   3   4   8      189.32      242.20     26.66 o
   4   4   8        0.00        3.20     20.92 o
   5   4   8       84.16       46.94     19.19 o
   6   4   8        0.03        2.90     18.07 o
 -12   5   8       47.40       62.64     33.69 o
 -11   5   8        0.00       36.41     39.97 o
 -10   5   8        9.43      -11.43     25.14 o
  -9   5   8       94.41       86.76     27.87 o
  -8   5   8        3.29       17.54     24.56 o
  -7   5   8       53.13       20.81     21.94 o
  -6   5   8      102.33      112.18     23.52 o
  -5   5   8       23.15       30.05     20.80 o
  -4   5   8       75.03       70.18     35.50 o
  -3   5   8       89.49       85.96     34.86 o
  -2   5   8       94.35      116.51     34.18 o
  -1   5   8       67.70       23.61     24.30 o
   0   5   8        4.35       33.07     25.84 o
   1   5   8      377.08      386.10     28.95 o
   2   5   8       32.25        5.45     19.14 o
   3   5   8        6.50       -2.12     20.00 o
   4   5   8       61.20       36.06     23.48 o
   5   5   8       66.60       85.95     21.47 o
 -11   6   8        7.64       34.66     30.96 o
 -10   6   8        0.01       19.88     28.32 o
  -9   6   8        7.25       13.41     27.13 o
  -8   6   8       35.16       53.76     26.38 o
  -7   6   8       39.93       30.59     23.92 o
  -6   6   8       44.87      -15.07     23.75 o
  -5   6   8       21.33       17.15     26.15 o
  -4   6   8       20.52       19.17     23.26 o
  -3   6   8       87.99       92.29     58.06 o
  -2   6   8      144.21       96.30     37.34 o
  -1   6   8       34.78       62.63     23.52 o
   0   6   8       50.11       62.85     21.87 o
   1   6   8      107.30      144.37     25.35 o
   2   6   8       95.99      114.54     25.63 o
   3   6   8        3.11        8.04     22.42 o
   4   6   8       18.16       35.81     21.60 o
   5   6   8       11.42       -1.14     20.25 o
 -10   7   8        2.32       10.49     28.97 o
  -9   7   8       12.15       -2.49     26.58 o
  -8   7   8        0.11       -6.37     28.95 o
  -7   7   8       24.14       19.15     31.88 o
  -6   7   8        0.25       -5.31     42.27 o
  -5   7   8      417.09      492.51     43.05 o
  -4   7   8      141.36      174.32     43.49 o
  -3   7   8        0.21       -5.92     20.67 o
  -2   7   8      406.42      354.64     51.53 o
  -1   7   8       86.10       27.40     40.07 o
   0   7   8       10.49       24.18     25.87 o
   1   7   8       40.66       10.91     23.50 o
   2   7   8       26.29       39.76     24.71 o
   3   7   8       52.07       60.96     20.85 o
   4   7   8        3.13      -21.30     21.52 o
  -9   8   8        3.04       56.51     42.41 o
  -8   8   8       17.29       23.18     33.48 o
  -7   8   8       14.22       96.34     36.01 o
  -6   8   8        8.42      -27.05     40.23 o
  -5   8   8       21.03       10.31     26.79 o
  -4   8   8        2.24        0.78     26.60 o
  -3   8   8        5.14       22.95     26.81 o
  -2   8   8       44.73       34.98     24.85 o
  -1   8   8       47.45        4.40     19.23 o
   0   8   8       41.19       12.31     27.48 o
   1   8   8        0.74       -4.09     18.58 o
   2   8   8        8.91       44.90     21.41 o
   3   8   8        7.24       -7.49     19.75 o
  -7   9   8        5.82      -30.36     30.36 o
  -6   9   8       19.96      -20.92     29.57 o
  -5   9   8        7.52       48.45     29.85 o
  -4   9   8       33.62        6.88     29.45 o
  -3   9   8        1.33      -25.04     25.04 o
  -2   9   8       41.99       88.84     30.59 o
  -1   9   8        2.84       18.67     22.55 o
   0   9   8       72.86       63.82     24.07 o
   1   9   8        0.63       19.18     23.43 o
 -12   1   9       16.27       -5.80     27.04 o
 -11   1   9        0.42      -23.91     23.91 o
 -10   1   9       48.44       59.69     25.89 o
  -9   1   9       14.66       33.15     23.08 o
  -8   1   9       38.34        2.09     25.82 o
  -7   1   9       14.45       -1.42     18.42 o
  -6   1   9      243.53      231.64     21.88 o
  -5   1   9      477.93      414.65     29.38 o
  -4   1   9      177.75      192.27     20.08 o
  -3   1   9       13.99       55.45     35.92 o
  -2   1   9       22.48       35.22     23.30 o
  -1   1   9       69.12       35.07     29.29 o
   0   1   9       31.43       44.50     46.20 o
   1   1   9       32.25      -13.89     24.15 o
   2   1   9        4.18       -6.83     15.55 o
   3   1   9        1.11       10.66     18.26 o
   4   1   9        0.44       -2.12     16.63 o
   5   1   9        1.98        4.68     19.06 o
 -11   2   9       29.90       10.30     26.48 o
 -10   2   9      143.63      120.22     35.58 o
  -9   2   9       68.59       69.42     23.23 o
  -8   2   9        0.11        4.40     20.03 o
  -7   2   9      284.67      266.16     26.60 o
  -6   2   9      284.88      299.39     39.16 o
  -5   2   9      163.17      131.75     34.18 o
  -4   2   9      152.91      166.23     30.20 o
  -3   2   9        5.48      -18.21     19.43 o
  -2   2   9       95.71      120.59     30.69 o
  -1   2   9      120.97       96.35     19.55 o
   0   2   9        4.41      -18.78     25.03 o
   1   2   9       67.93      101.61     21.28 o
   2   2   9       30.17        8.78     16.55 o
   3   2   9       10.12       -2.08     23.85 o
   4   2   9        0.56       -0.02     17.43 o
   5   2   9        0.00       -5.55     18.83 o
 -11   3   9       10.93        4.96     25.27 o
 -10   3   9        0.97       -2.03     24.27 o
  -9   3   9       47.46       61.04     33.87 o
  -8   3   9       79.12       39.74     26.93 o
  -7   3   9      155.59      164.41     24.04 o
  -6   3   9      460.18      404.04     35.41 o
  -5   3   9      149.62      158.28     25.25 o
  -4   3   9      127.51      160.07     51.78 o
  -3   3   9       87.98       76.66     29.14 o
  -2   3   9       53.35        8.15     21.81 o
  -1   3   9       47.07       41.60     22.12 o
   0   3   9      184.07      174.56     27.83 o
   1   3   9       34.15       14.77     28.74 o
   2   3   9       47.07       37.10     39.73 o
   3   3   9        0.00        3.09     18.59 o
   4   3   9      111.39       98.38     20.99 o
 -10   4   9      125.34      142.28     47.92 o
  -9   4   9       77.17       58.14     26.03 o
  -8   4   9      112.96      123.20     26.62 o
  -7   4   9        0.04      -18.45     18.45 o
  -6   4   9        0.04        2.99     23.31 o
  -5   4   9       28.14       38.90     49.69 o
  -4   4   9        3.41       12.73     29.48 o
  -3   4   9       45.15       44.33     31.56 o
  -2   4   9      163.26      186.14     35.57 o
  -1   4   9      124.37      150.63     29.35 o
   0   4   9       74.70      101.25     28.16 o
   1   4   9       95.34       76.59     27.23 o
   2   4   9        0.03       32.97     26.09 o
   3   4   9        0.86      -15.53     19.38 o
   4   4   9       11.33       10.69     21.90 o
 -10   5   9       27.82      -11.32     26.47 o
  -9   5   9       12.85        7.34     25.11 o
  -8   5   9        6.79        8.34     22.89 o
  -7   5   9      207.38      181.43     27.06 o
  -6   5   9        1.07       62.37     38.38 o
  -5   5   9        1.07       59.04     36.02 o
  -4   5   9       23.39      -30.08     30.08 o
  -3   5   9       26.52       36.34     31.38 o
  -2   5   9      189.33      176.63     39.12 o
  -1   5   9        0.17       -7.28     24.12 o
   0   5   9      231.27      243.30     35.15 o
   1   5   9       65.41       68.03     38.46 o
   2   5   9       34.00       29.81     27.53 o
   3   5   9        2.39       -4.19     20.88 o
  -9   6   9       49.97       59.95     27.76 o
  -8   6   9        3.79       -9.53     27.57 o
  -7   6   9        3.80      -25.43     25.43 o
  -6   6   9       32.68       61.73     25.37 o
  -5   6   9      143.25      106.52     44.29 o
  -4   6   9       84.70       83.75     37.28 o
  -3   6   9      180.41      192.00     59.63 o
  -2   6   9        3.20        3.93     33.15 o
  -1   6   9       82.57       64.57     36.05 o
   0   6   9       48.60       53.81     30.66 o
   1   6   9        0.38       -0.58     29.29 o
   2   6   9        9.05        8.32     20.48 o
  -7   7   9       64.54      112.94     43.90 o
  -6   7   9        1.77      -20.76     25.14 o
  -5   7   9        2.02      -55.79     55.79 o
  -4   7   9      116.31      114.44     44.38 o
  -3   7   9        0.52        2.07     40.97 o
  -2   7   9       12.24       52.64     30.00 o
  -1   7   9      119.43       95.27     28.30 o
   0   7   9      103.38      115.24     28.90 o
   1   7   9       73.42       67.31     42.18 o
  -5   8   9       26.30        8.35     29.25 o
  -4   8   9       28.27       65.57     44.02 o
  -3   8   9        5.80      -36.10     36.10 o
  -2   8   9        0.03       36.79     27.91 o
  -9   0  10        0.21       20.45     33.65 o
  -8   0  10       73.00       39.57     28.72 o
  -7   0  10       56.73       32.29     23.86 o
  -6   0  10       34.73       35.22     41.50 o
  -5   0  10        4.84       30.69     36.61 o
  -4   0  10      154.94      155.53     37.66 o
   0   0  10      256.89      319.07     44.98 o
   1   0  10        1.35       56.14     38.36 o
   2   0  10      106.97       87.10     27.32 o
  -9   1  10       69.04       44.20     22.90 o
  -8   1  10       15.45        7.20     20.59 o
  -7   1  10       38.20       45.66     23.85 o
  -6   1  10       66.55       52.52     20.97 o
  -5   1  10       48.01       -1.08     28.25 o
  -4   1  10       64.64      103.57     40.10 o
  -3   1  10       56.63       28.25     34.17 o
  -2   1  10       56.87       75.19     25.51 o
  -1   1  10       15.14       59.28     35.22 o
   0   1  10       26.48        3.45     24.40 o
   1   1  10       18.20       33.62     21.24 o
   2   1  10      131.20      150.77     26.02 o
  -9   2  10       36.99       51.12     23.46 o
  -8   2  10       88.90      107.23     22.91 o
  -7   2  10        9.01       18.91     22.69 o
  -6   2  10        0.06        4.15     20.07 o
  -5   2  10       52.07       46.75     24.71 o
  -4   2  10       27.40       21.27     39.40 o
  -3   2  10       49.07       14.99     41.15 o
  -2   2  10        0.64       59.71     28.84 o
  -1   2  10       13.66        6.71     28.23 o
   0   2  10        5.49      -20.76     26.96 o
   1   2  10       88.24      145.67     68.17 o
   2   2  10       69.28       88.07     24.80 o
  -9   3  10      120.23      153.70     33.37 o
  -8   3  10        8.88      -13.08     19.80 o
  -7   3  10       14.72       33.48     24.65 o
  -6   3  10      193.69      185.24     27.76 o
  -5   3  10      164.98      120.39     31.95 o
  -4   3  10       57.22       78.32     28.55 o
  -3   3  10        6.61       11.96     35.39 o
  -2   3  10        0.01       -0.99     23.65 o
  -1   3  10       58.70       53.70     33.13 o
   0   3  10        2.02       -4.43     30.39 o
   1   3  10        3.06       12.37     22.24 o
  -8   4  10       10.14        3.34     20.49 o
  -7   4  10       39.57       15.73     33.54 o
  -6   4  10       24.62      -16.34     30.05 o
  -5   4  10       39.62       21.47     49.17 o
  -4   4  10      118.56       97.65     34.33 o
  -3   4  10        1.46      -27.58     43.24 o
  -2   4  10        5.01      -27.17     27.22 o
  -1   4  10       77.63      142.09     28.74 o
   0   4  10       16.50       -2.79     24.08 o
  -6   5  10        5.68       -7.35     41.85 o
  -5   5  10       13.61       47.02     36.39 o
  -4   5  10        0.09       -3.86     33.64 o
  -3   5  10       13.34        2.76     33.46 o
  -2   5  10        0.35       -5.29     32.67 o
  -1   5  10      102.67      124.47     36.59 o
 
